# Supplementary material for: Human pre-valvular endocardial cells derived from pluripotent stem cells recapitulate cardiac pathophysiological valvulogenesis
Source: Nat Commun. 2019 Apr 26;10:1929. doi: 10.1038/s41467-019-09459-5 (PMC6486645; doi:10.1038/s41467-019-09459-5)
Supplement: Supplementary file 2 — Supplementary Data 1 [file 41467_2019_9459_MOESM2_ESM.xlsx]

## Sheet: wt HPVCs clusters all
supplementary data 1: single cell -RNA sequencing
EnsemblID	GeneName	Cluster 1 Average	Cluster 1 Log2 Fold Change	Cluster 1 P-Value	Cluster 2 Average	Cluster 2 Log2 Fold Change	Cluster 2 P-Value	Cluster 3 Average	Cluster 3 Log2 Fold Change	Cluster 3 P-Value	Cluster 4 Average	Cluster 4 Log2 Fold Change	Cluster 4 P-Value	Cluster 5 Average	Cluster 5 Log2 Fold Change	Cluster 5 P-Value	Cluster 6 Average	Cluster 6 Log2 Fold Change	Cluster 6 P-Value
ENSG00000177464	GPR4	2.0627407877858	4.704123782040236	1.0253643342504986e-61	0.01957975486386025	-4.766001846757749	1.4091671261876878e-28	0.015655755324921427	-4.740819119998571	3.261619522456249e-13	0.020320461148115844	-4.603322145304821	1.1274610610445396e-22	0.03780623883712628	-3.5498943048232445	2.5073091427874407e-09	1.3768407221506846	1.8916848640875523	0.008049515662847982
ENSG00000131634	TMEM204	2.264438531209391	4.704984550097062	7.672002376786037e-61	0.03426457101175544	-4.110819781370202	3.722845538738513e-24	0.01956969415615178	-4.584637721556447	1.071292014318372e-12	0.01075789119606133	-5.594561118237617	7.100849724457369e-27	0.02586742657277061	-4.206077996227133	3.020933855079892e-11	1.536938480540299	1.9183670000330884	0.007637628544329846
ENSG00000125810	CD93	3.3085209677550385	4.608708929733779	7.758550746740238e-60	0.07244509299628292	-3.6010182057015667	3.069940519996033e-21	0.05479514363722499	-3.7410255289038363	1.6959043430758097e-10	0.03227367358818399	-4.663781167361059	5.4082922801963814e-24	0.071632873586134	-3.356686269384173	6.487479750909828e-09	1.9211731006753738	1.645639645307194	0.03537440135037023
ENSG00000204301	NOTCH4	2.711902432586097	4.479531565349724	5.415578539948563e-59	0.08419294591459907	-3.1045278126396507	9.122406815940869e-18	0.04305332714353392	-3.8126578138519456	4.447857020692703e-11	0.059766062200340725	-3.5143525728043272	1.8742444861466794e-17	0.04974505110148194	-3.605644748113257	4.790321973166093e-10	1.4408798255065303	1.4801831702324693	0.06921698850783656
ENSG00000183688	FAM101B	4.005140905125592	4.3721633952204595	9.879328761304407e-58	0.1811127324907073	-2.562214701736764	1.0639341352198042e-13	0.09589150136514374	-3.267386702644641	2.132482106861543e-09	0.059766062200340725	-4.109829295269419	2.3574608093827686e-22	0.10346970629108244	-3.1539207009723986	8.756817266682564e-09	1.9371828765143353	1.3073059947371564	0.13361319939252772
ENSG00000179776	CDH5	3.5390326745248566	4.3571449197843375	1.8729591404217125e-57	0.0704871175098969	-3.789296763667089	3.0825355175002452e-24	0.060666051884070524	-3.742688622710468	2.898152908634169e-11	0.04303156478424532	-4.401940609561664	5.4082922801963814e-24	0.0537246551896005	-3.909669004451603	1.4808385704280243e-11	2.8017107718182537	2.0976526852313864	0.0012542962493390486
ENSG00000100311	PDGFB	2.362744994390637	4.374990090724541	3.00838167615358e-55	0.06461319105073883	-3.3111690097394315	6.265124699791224e-19	0.03326848006545803	-3.989481604185917	2.548320594429676e-11	0.05857074095633391	-3.3599354314571546	5.96495586487722e-16	0.071632873586134	-2.9060041497028273	2.3177769072111317e-07	1.3768407221506846	1.6057633477066287	0.04007252708049624
ENSG00000135363	LMO2	2.5949516401808217	4.323856352769993	4.531202347238004e-55	0.06852914202351088	-3.3752723507341185	6.676217056165298e-20	0.09197756253391338	-2.6982945033520145	7.356911302150396e-07	0.03825027980821806	-4.121887388531789	3.1513517312959076e-21	0.04377564496930411	-3.75092938550202	1.5556099260117128e-10	1.7290557906078365	1.8089256958355056	0.012630137441070208
ENSG00000057657	PRDM1	3.906834441944346	4.413083071678737	3.642868370367587e-54	0.0861509214009851	-3.6303419710187015	3.1856595036660026e-21	0.08414968487145266	-3.4103284042328115	3.906270476509235e-09	0.05498477722431346	-4.18514116891672	4.060102823173818e-21	0.06566346745395617	-3.759515487482788	3.2907767295983424e-10	2.705652116784485	1.8894624393266235	0.010192125933383771
ENSG00000175264	CHST1	2.011892617174811	4.523464732295478	3.9969220480026013e-54	0.03426457101175544	-3.968131364201691	6.619973896034402e-22	0.048924235390379454	-3.1881859973150717	1.0362257485122752e-07	0.04064092229623169	-3.621706121064075	4.696085072627107e-16	0.04377564496930411	-3.3401950415663073	4.14743255196035e-08	1.160708748324705	1.6223335877185083	0.048307832429749745
ENSG00000104967	NOVA2	1.1542534728694576	4.606449422551655	3.9969220480026013e-54	0.008810889688737113	-5.019446850213489	2.0128786833509662e-25	0.013698785909306248	-4.085317626461261	1.2608529396901573e-09	0.007171927464040886	-5.1512401463778765	3.1513517312959076e-21	0.00795920817623711	-4.740778924901203	6.76698264011508e-11	0.9205621107402833	2.1716126281141435	0.001561454799640263
ENSG00000101265	RASSF2	1.3237473749060886	4.527328655637417	5.452245678101461e-54	0.028390644552597363	-3.617348406642144	8.87296849147166e-19	0.01956969415615178	-3.8345746265275658	2.314050443255826e-09	0.014343854928081773	-4.462013994877242	1.5909866692068117e-19	0.02387762452871133	-3.562598572735001	1.685826771216566e-08	0.8645278953039183	1.8266139766769482	0.016302427699404237
ENSG00000171388	APLN	3.693272125378191	4.446839095693112	2.8874909238154583e-53	0.052865338132422675	-4.253074021045187	3.0805789002525415e-25	0.01956969415615178	-5.33932306649393	3.141697229788569e-15	0.04422688602825214	-4.4077074152158335	1.0693017236185703e-21	0.04178584292524483	-4.305475577156797	1.43916872746312e-11	3.073876961080598	2.201279700519602	0.001238362304704127
ENSG00000106991	ENG	3.023771212333498	4.207639032946055	9.595767167872413e-53	0.059718252334773764	-3.8300813862487413	5.944873402222043e-24	0.041096357727918746	-4.091092264087897	3.859415522175165e-12	0.037054958564211246	-4.4156167053760695	2.0762385866735493e-23	0.06367366540989688	-3.4711638215945295	1.115490444719102e-09	2.7536814443013693	2.2973046025796573	0.0002167953640949897
ENSG00000187678	SPRY4	3.291571577551375	4.1607302900463505	1.0924046027421637e-52	0.1096466272376174	-3.069662903689751	4.993930223847053e-18	0.1272030120149866	-2.6140508713869948	8.677822029557255e-07	0.08128184459246338	-3.41964737547348	2.0154238406268885e-17	0.09949010220296388	-2.967000184443317	4.8258613444834256e-08	2.041246419467585	1.6532428620931747	0.027513671120551093
ENSG00000154133	ROBO4	2.620375725486316	4.2373863763401065	1.4843188894178165e-52	0.042096472957299534	-4.119197338392688	1.6619915411076974e-25	0.03522544948107321	-4.089777274651961	8.701373476619352e-12	0.02749238861215673	-4.620537387675433	7.937559925410839e-24	0.03780623883712628	-3.9871294688455388	3.578258010001191e-11	2.497525030877986	2.3830057208690087	0.00010041830470207168
ENSG00000152689	RASGRP3	3.030550968414963	4.144691269477018	3.623955176110545e-52	0.08517193365779209	-3.32549784897886	3.9596245676852124e-20	0.09980544019637409	-2.848161852453073	1.2244070556926148e-07	0.050203492248286206	-3.999606600980784	3.2135334203468248e-21	0.04775524905742266	-3.8940497645094543	2.36023637845729e-11	2.465505479200063	2.091974216134885	0.001336333271322994
ENSG00000263155	MYZAP	1.391544935720741	4.525717309630641	1.211132098577197e-51	0.014684816147895187	-4.619396235291003	6.280022020755512e-24	0.003913938831230357	-5.793714068430696	2.703454684347595e-13	0.009562569952054515	-5.071579840409771	2.7402007805589506e-21	0.019898020440592776	-3.879752069897134	5.48306861068536e-09	1.160708748324705	2.227910347837086	0.0012599590174383148
ENSG00000248636	RP11-768F21.1	1.2712042652747328	4.666419020050554	1.4253573702983764e-51	0.01664279163428121	-4.288834587040759	8.131246716707807e-21	0.01174181649369107	-4.40966838361548	6.901966394467357e-10	0.01075789119606133	-4.761756326924357	6.141122422013573e-19	0.01591841635247422	-4.015962276625549	8.751046990691965e-09	0.8725327832233989	1.9350630121214365	0.01331230721522806
ENSG00000128917	DLL4	1.5966325571850646	4.322815765726511	5.2056008502033937e-51	0.021537730350246274	-4.327592855784064	3.396302668813168e-24	0.01956969415615178	-4.146986026353684	9.899461576649685e-11	0.015539176172088588	-4.66687243711221	2.0776523460884983e-21	0.013928614308414944	-4.582204071257609	1.43916872746312e-11	1.4889091530234146	2.3695789275261943	0.00019863104899446308
ENSG00000161940	BCL6B	1.4254437161280673	4.359805317957467	1.533168138938853e-50	0.02447469357982531	-3.9720502426935127	3.078459547085995e-21	0.027397571818612496	-3.5214167412679354	1.652455658125789e-08	0.017929818660102216	-4.298423270604732	4.910759792237341e-19	0.027857228616829887	-3.493511834925725	2.3008483517625356e-08	1.1126794208078206	2.0807974649284766	0.0029177333706925657
ENSG00000114279	FGF12	1.8271442639548827	4.304305596470992	6.996301824399471e-50	0.020558742607053263	-4.594601293381893	7.545079168767691e-26	0.01174181649369107	-5.003211995380429	5.008957296765038e-13	0.014343854928081773	-4.975206671576148	6.510951335682194e-23	0.03382663474900772	-3.600924777346705	6.655837650429246e-09	1.7610753422857592	2.4206631602827233	0.00014209308381446438
ENSG00000157510	AFAP1L1	1.5593438987370059	4.200941272351333	1.7374265195581482e-49	0.032306595525369415	-3.741110195872947	7.547642134087281e-21	0.027397571818612496	-3.685910778896182	1.4831822537540216e-09	0.017929818660102216	-4.463067651296269	6.174928297711177e-21	0.035816436793067	-3.3119855472046495	2.9377141874776103e-08	1.3848456100701654	2.2569544200823035	0.0004775016407686052
ENSG00000281881	SPRY4-IT1	1.0356077414438158	4.380787935262654	1.7468529388361557e-49	0.029369632295790375	-3.230046304215109	1.780443473515777e-15	0.025440602402997316	-3.150501795221399	4.4782753145330456e-07	0.017929818660102216	-3.8254994156393214	1.2886743264577973e-15	0.02387762452871133	-3.2314421198941012	3.3934682274291215e-07	0.6243812577194965	1.6713900022224992	0.04052781679650032
ENSG00000184588	PDE4B	1.3339170090282864	4.223153446087393	8.882871883608746e-48	0.032306595525369415	-3.50389035685886	3.871289127990145e-18	0.03326848006545803	-3.185481788386693	1.5950363791217285e-07	0.014343854928081773	-4.5337897929078155	5.500197735234711e-20	0.011938812264355666	-4.536185171520964	5.20051866769384e-11	1.160708748324705	2.229594755548439	0.0008331518361633554
ENSG00000204291	COL15A1	1.9085013369324657	4.200069643073782	1.693145656672058e-47	0.0391595097277205	-3.7630542616259848	1.3103946353457225e-20	0.041096357727918746	-3.4210662159354666	1.7618025832376475e-08	0.02749238861215673	-4.165006704378039	3.55739275320886e-19	0.02586742657277061	-4.0533658870563505	2.853897704402333e-10	1.7050411268493944	2.2653163267780636	0.0006653299526931675
ENSG00000151702	FLI1	1.659345300938618	4.079534207198369	1.8045552491596876e-47	0.05384432587561569	-3.1154334566833333	1.0581336971022452e-16	0.05675211305284017	-2.7867724590118503	8.602869069849108e-07	0.03825027980821806	-3.517296081061701	3.281024828536144e-16	0.07760227971831182	-2.332185962409612	3.50681956807035e-05	1.10467453288834	1.7517016736147988	0.019836341184611153
ENSG00000178726	THBD	2.3068120067185487	4.02276057001917	2.4813887231808084e-46	0.06461319105073883	-3.354593619966293	6.359737104780811e-19	0.027397571818612496	-4.297164577436266	4.190167082115416e-12	0.046617528516265765	-3.7331385983191945	4.9777339083396095e-18	0.055714457233659774	-3.3067257381633883	1.2786837608361309e-08	2.2173539536961604	2.3408011652663925	0.00020414687836623567
ENSG00000147113	CXorf36	2.0881648730912947	4.0559368457573655	3.426649604377369e-46	0.02447469357982531	-4.600495782830693	3.5633750939643056e-27	0.027397571818612496	-4.14443760287172	2.529916646545744e-11	0.01912513990410903	-4.833564579583106	1.74759975320674e-23	0.03979604088118555	-3.625665152511754	2.0438001810842757e-09	2.401466375844217	2.661710034331188	5.54107918241533e-06
ENSG00000173269	MMRN2	1.6576503619182517	3.99233144377361	9.292160496398838e-46	0.0391595097277205	-3.602650335765971	2.138249655769332e-20	0.041096357727918746	-3.262937019693575	2.12386310219966e-08	0.029883031100170362	-3.8888847517303775	1.6436752130635956e-18	0.04974505110148194	-2.989469329588137	2.1607556396018372e-07	1.6009775838961449	2.3421764545842088	0.00018047600527971034
ENSG00000277013	CTC-526N19.1	1.347476521191217	4.127444192159754	1.2966125251571872e-45	0.03426457101175544	-3.45530620657878	8.812197551091048e-18	0.027397571818612496	-3.488995263575558	2.12386310219966e-08	0.025101746124143103	-3.7979509677187915	1.7507618846699662e-16	0.04377564496930411	-2.832968976041316	2.5050418071353646e-06	1.10467453288834	2.10576238944297	0.002402928897897396
ENSG00000174059	CD34	1.1728978020934868	4.255718199112365	2.441175146539915e-45	0.0391595097277205	-3.022297088297404	7.24026414082252e-14	0.02152666357176696	-3.5844861062926965	4.619574936308429e-08	0.01075789119606133	-4.72236288862427	2.738551024425226e-19	0.01591841635247422	-3.976613609149723	6.37321411674196e-09	0.9205621107402833	2.0674655346935955	0.004560572852212751
ENSG00000172399	MYOZ2	1.964434324604554	4.0548721529641005	6.22756173220392e-44	0.03818052198452749	-3.876082675042312	3.078459547085995e-21	0.017612724740536604	-4.645553041280041	4.104671615198106e-12	0.025101746124143103	-4.368003001907738	3.839786196660835e-20	0.05969406132177833	-2.9650939502153117	7.114967046124094e-07	2.033241531548104	2.47752805220941	9.011319091130756e-05
ENSG00000157554	ERG	1.069506521851142	4.0390190474596555	2.8934742573116834e-43	0.02447469357982531	-3.6177086751022225	2.7851184677324094e-18	0.02348363298738214	-3.381337550614921	7.383723932168111e-08	0.011953212440068145	-4.497396523623996	4.402577901386763e-19	0.03382663474900772	-2.8750582691352218	2.5050418071353646e-06	1.0406354295324942	2.3717166887582906	0.00023715002874919895
ENSG00000159167	STC1	1.9186709710546637	4.1442048509368625	8.460189901526039e-43	0.02741165680940435	-4.295299166802849	1.706452222886789e-22	0.0724078683777616	-2.636639985438225	1.736160106346744e-05	0.017929818660102216	-4.77825824953062	9.236629822758785e-21	0.06168386336583761	-2.862745644591444	4.1724653548803025e-06	1.7050411268493944	2.241933399340113	0.0014981148485640927
ENSG00000237499	RP11-356I2.4	1.0762862779326072	4.070489067595362	9.294816685492631e-42	0.029369632295790375	-3.3567295644382016	6.586661574577599e-16	0.048924235390379454	-2.359910992803594	0.00012897864840202895	0.02749238861215673	-3.350491990747569	5.3052830435253e-13	0.02387762452871133	-3.355203909124904	2.4430193556180653e-07	0.8084936798675532	1.9498367870453137	0.010201598172652373
ENSG00000091879	ANGPT2	3.749205113050279	4.013487181222305	9.294816685492631e-42	0.08027699494182702	-3.761485681677593	1.1215376531586063e-20	0.08023574604022231	-3.5053977559731515	1.0006569900096496e-08	0.05498477722431346	-4.212117730935343	9.198449096592073e-20	0.09949010220296388	-3.192847357112433	1.3796761845882118e-07	3.802321761753344	2.428127432933927	0.00023715002874919895
ENSG00000261371	PECAM1	2.1203687144782544	3.7560705133997816	4.805942369913419e-41	0.030348620038983386	-4.395297492004152	8.046325190366078e-27	0.041096357727918746	-3.6847796968775333	3.687046583664755e-10	0.028687709856163545	-4.369317460057736	5.673548925455476e-22	0.0537246551896005	-3.303850615422151	1.0222480600370974e-08	2.929788978529945	2.8967962996715473	9.735911223691779e-08
ENSG00000152804	HHEX	1.0440824365456474	4.041839683850633	5.20337429178963e-41	0.020558742607053263	-3.8296071859762972	1.339574600851942e-18	0.00978484707807589	-4.473588216177319	3.98956604557039e-10	0.008367248708047701	-4.926454493217774	1.1081451104998417e-19	0.04178584292524483	-2.542104603289248	4.596537861657751e-05	1.0806598691298979	2.4785310681197243	0.0001411031137031855
ENSG00000124126	PREX1	1.5406995695129764	3.775686566936364	5.20337429178963e-41	0.09202484786014317	-2.272559353945969	2.1804477107270623e-10	0.05479514363722499	-2.805209707268526	7.386929317752024e-07	0.07410991712842249	-2.5165762424188305	4.248840998122664e-10	0.07561247767425255	-2.337989898610387	3.3823009974597006e-05	0.9125572228208025	1.4820689911820615	0.0756768471914704
ENSG00000123700	KCNJ2	1.6559554228978854	4.178227185023871	3.339076935823044e-39	0.0391595097277205	-3.55692110591085	6.21860018483732e-16	0.07045089896214642	-2.4501795173539596	0.00020864435503865894	0.03825027980821806	-3.491491091551556	8.732134544992158e-13	0.04178584292524483	-3.189998359736861	2.5008595470370064e-06	1.1527038604052242	1.8487067663029508	0.02985176012737552
ENSG00000135678	CPM	1.1101850583399335	3.879941655235059	5.210416290780696e-39	0.021537730350246274	-3.895442325916056	1.2132763388939053e-19	0.017612724740536604	-3.8591485143793305	5.6339094684968515e-09	0.022711103636129475	-3.714018764491533	2.992384605415296e-15	0.02387762452871133	-3.4477600268208644	8.370214582325779e-08	1.304796730875358	2.6509491538646013	1.4722106547392315e-05
ENSG00000065054	SLC9A3R2	2.44410206736822	3.5847587650731128	1.0663667091642123e-38	0.11943650466954753	-2.644360587650808	4.183913257977773e-14	0.13111695084621694	-2.2803527352697466	2.147037080886053e-05	0.11236019693664055	-2.6497122415625443	9.947119998486029e-12	0.13132693490791233	-2.274548095218158	2.632874321028489e-05	2.0812708590649884	2.001788257581849	0.002876484462637466
ENSG00000170989	S1PR1	1.042387497525281	3.757606112311007	4.257442998736944e-38	0.04503343618687857	-2.761757298931692	6.417238583697764e-13	0.06262302129968571	-2.0373831493975594	0.0006116562892161939	0.04064092229623169	-2.8204557005300064	5.910202073522961e-11	0.04377564496930411	-2.5479259492737625	2.1070817398115756e-05	0.7684692402701495	1.8304032398734529	0.015056768650321366
ENSG00000120278	PLEKHG1	1.020353290260519	3.7584038425170605	4.257442998736944e-38	0.037201534241334475	-3.0127965850368215	1.4794428086231102e-14	0.05870908246845535	-2.0989409103252363	0.0004082244428719374	0.04064092229623169	-2.788114980487788	9.127317926830428e-11	0.029847030660889166	-3.052098920222584	6.676545826501115e-07	0.8645278953039183	2.0575684115168205	0.0033691480904650653
ENSG00000166257	SCN3B	1.310187862743158	3.709939678680693	1.7126967197349973e-37	0.06069724007796677	-2.6767773192377033	1.3320126849177506e-12	0.05870908246845535	-2.485219416622656	2.0777941686578197e-05	0.052594134736299834	-2.799576970854091	4.0101228178691996e-11	0.05173485314554122	-2.6621456029148964	6.976042049735203e-06	1.0966696449688593	2.019396920264333	0.00428233038748641
ENSG00000128512	DOCK4	2.520374323284704	3.4894100013614344	2.321090575123223e-37	0.13020536984467065	-2.590819229177971	6.11881158715213e-14	0.1898260333146723	-1.8080110577426658	0.0008450151819229135	0.16136836794091994	-2.1799335337337675	8.269858148964816e-09	0.13729634104009017	-2.284991588170835	1.932401986446839e-05	1.8971584369169316	1.7676623256037618	0.013995145632912397
ENSG00000112769	LAMA4	1.4576475575150272	3.649494544580279	7.063540002615037e-37	0.05873926459158075	-2.906659549947406	1.4665796531874504e-14	0.10567634844321963	-1.803960079610589	0.002234331560812468	0.022711103636129475	-4.17800770514809	3.00378401929066e-19	0.04377564496930411	-3.0733137166365476	2.3774700609268826e-07	1.536938480540299	2.3850095335654835	0.0001663539050435124
ENSG00000100558	PLEK2	1.2356105458470403	3.865636580027377	8.993315900292287e-37	0.028390644552597363	-3.6634448212315984	1.2500961322330294e-17	0.013698785909306248	-4.343629622052652	6.262388218043282e-10	0.033468994832190804	-3.3257787280853357	8.758584188233039e-13	0.03780623883712628	-2.975948619490156	3.47919074973616e-06	1.3608309463117232	2.531978155880439	0.00010947835968621343
ENSG00000146376	ARHGAP18	2.2576587751279256	3.4399413250971347	2.665952204566852e-35	0.11552055369677547	-2.620808108638011	8.760452647465235e-14	0.10959028727444999	-2.471026460474522	4.8133124104549635e-06	0.12311808813270189	-2.438831465408941	3.3604366148862616e-10	0.1591841635247422	-1.9178122555335373	0.0004373130005420468	2.121295298662392	2.113712087401211	0.0012094772589803734
ENSG00000184497	TMEM255B	1.642395910734955	3.469993683756547	3.596078698965698e-35	0.05384432587561569	-3.2724028030217323	2.3267042146960994e-18	0.05870908246845535	-2.892281415253385	2.5603598641432644e-07	0.06335202593236117	-2.9389062342640306	5.025843327170628e-13	0.05969406132177833	-2.8643765089111755	3.913170699394888e-07	2.2013441778571994	2.737476797541156	9.74996989253638e-07
ENSG00000163788	SNRK	1.5644287157981047	3.4360944397214963	1.0177131256779915e-34	0.12433144338551258	-1.9357591612072664	3.229754825534237e-08	0.10176240961198926	-2.0336999841576446	0.00023500189996961094	0.08486780832448383	-2.4420304429287247	6.077902158768645e-10	0.071632873586134	-2.541856226764422	5.02877129836049e-06	1.1687136362441857	1.7401181957439764	0.018652654607306574
ENSG00000135547	HEY2	1.5796831669814015	3.500942751803039	1.5163815212017044e-34	0.06461319105073883	-2.932830257499136	4.1484469420394874e-15	0.07632180720899195	-2.4474161598241584	1.5474465402119506e-05	0.039445601052224874	-3.559979589295972	2.5196527792671675e-16	0.0795920817623711	-2.3827864699542856	2.8566914056669466e-05	1.913168212755893	2.5704846772889955	1.631887642540996e-05
ENSG00000182809	CRIP2	2.2491840800260943	3.397935923432094	2.3834549748101836e-34	0.1253104311287056	-2.5051837567003856	8.336282990758502e-13	0.10959028727444999	-2.4793591932481354	4.6454242396663515e-06	0.11475083942465418	-2.5533125128776684	5.961651493189884e-11	0.1492351533044458	-2.0219935126537325	0.000207128307998818	2.2653832812130448	2.214164841244302	0.000493893236006383
ENSG00000128594	LRRC4	1.2135763385822784	3.501968434611765	4.619429489740325e-34	0.11454156595358246	-1.635336962417139	8.720957456698792e-06	0.08023574604022231	-1.9805767937790866	0.0006658347308227343	0.05378945598030665	-2.7150371546196594	7.693116717230497e-11	0.04775524905742266	-2.72554964717397	3.47919074973616e-06	0.7444545765117073	1.4531829853853648	0.09126554282975502
ENSG00000170873	MTSS1	1.0220482292808852	3.509510989800618	8.33350941309966e-34	0.07342408073947594	-2.0629983613814913	2.29503264062201e-08	0.05870908246845535	-2.1763723971692865	0.00019833418079932542	0.05857074095633391	-2.325295230936698	2.1030206190628914e-08	0.04775524905742266	-2.469051642936031	2.744021775649241e-05	0.7204399127532651	1.6780070259609126	0.03399500659224716
ENSG00000130755	GMFG	2.145792799783749	3.3759738229587084	9.557632801430881e-34	0.052865338132422675	-3.7295463231072823	1.2058654551887893e-22	0.037182418896688385	-3.956697460454163	1.8225425264341562e-11	0.031078352344177176	-4.38982635304581	1.0770941554106145e-22	0.07760227971831182	-2.9132461209059684	1.584272419700043e-07	3.8423462013507477	3.2347758517313223	1.431410091254442e-10
ENSG00000138166	DUSP5	1.6457857887756875	3.409400121510372	1.1267238996400142e-33	0.1184575169263545	-2.1015021835940484	2.864636195064338e-09	0.06849392954653123	-2.6941783948797826	1.4235439264887714e-06	0.08486780832448383	-2.528105727871657	2.504115436568415e-10	0.12336772673167522	-1.8308233647947403	0.0011218443649523532	1.392850497989646	1.9320957345736778	0.006057654444436321
ENSG00000105538	RASIP1	1.1000154242177356	3.5019891780396963	1.3596271140762039e-33	0.0234957058366323	-3.8678375591568237	1.3103946353457225e-20	0.01956969415615178	-3.8145475718478625	2.0106844426691566e-09	0.015539176172088588	-4.333473406857724	4.196178972351883e-19	0.035816436793067	-2.985682805133309	6.996559057543739e-07	1.8010997818831629	3.1196167138190045	4.753379116815658e-09
ENSG00000103404	USP31	1.4067993869040378	3.3723882955362607	4.1871980544101135e-33	0.1488061369653379	-1.4985814454737947	2.9187496317066347e-05	0.06849392954653123	-2.4741884637586393	8.472987149807593e-06	0.06693798966438161	-2.657306035522213	4.197088951696081e-11	0.10545950833514171	-1.8395532416130378	0.0010501641644029937	0.8805376711428796	1.4373812492474534	0.08717844150260581
ENSG00000173166	RAPH1	1.2067965825008131	3.4583831057408094	4.9066450673421694e-33	0.12237346789912656	-1.5344138254316324	3.677345883702974e-05	0.060666051884070524	-2.393031862128923	3.513754052345172e-05	0.05857074095633391	-2.5947429209019472	4.4467333819934906e-10	0.08158188380643039	-1.958454240030883	0.0007606451341597101	0.6564008093974194	1.2508896093983626	0.19316072173419963
ENSG00000164035	EMCN	2.410203286960894	3.5203723526793564	7.090540048029722e-33	0.09594079883291523	-2.974609574641787	7.201596966025944e-15	0.09197756253391338	-2.796596576963818	1.8245205246408086e-06	0.025101746124143103	-4.812235193725039	6.938500966698797e-23	0.06367366540989688	-3.320018454120576	4.138226685352606e-08	3.4421018053767116	2.8701128666411253	7.560780181465231e-07
ENSG00000088387	DOCK9	1.5796831669814015	3.3317849373189223	7.489558818972386e-33	0.11552055369677547	-2.104101684648964	1.689783211618106e-09	0.09784847078075891	-2.1413463788004545	9.219840700183687e-05	0.11475083942465418	-2.0354291396491	1.6507277793040526e-07	0.09153089402672678	-2.235539989606263	4.7578673710785026e-05	1.2727771791974352	1.823554696904446	0.01154634579970311
ENSG00000157557	ETS2	1.5101906671463827	3.3785969222163774	9.32833991473704e-33	0.07440306848266895	-2.693415799689153	1.363972362115094e-13	0.06653696013091606	-2.6189996222387246	3.09782869509463e-06	0.05498477722431346	-3.051742043499522	1.8548649414116946e-13	0.10943911242326027	-1.8893807710949109	0.0008125369119718835	1.7850900060442014	2.48137502953579	3.921198071116109e-05
ENSG00000066056	TIE1	0.7135693275742168	3.6458152868534506	1.1460300366848598e-32	0.012726840661509163	-4.042554576766237	2.1778424208004803e-18	0.025440602402997316	-2.7829569004213983	1.736160106346744e-05	0.007171927464040886	-4.671804732654441	2.8262771135636304e-17	0.02586742657277061	-2.755051994079189	2.3771061703001713e-05	1.0006109899350906	2.8912383668598234	9.94234071707551e-07
ENSG00000181885	CLDN7	0.8542492662646205	3.5413484771466606	1.0086305651722934e-31	0.0313276077821764	-3.0627240691128765	7.925303487072106e-14	0.00978484707807589	-4.317777744207907	1.3496978012338918e-09	0.015539176172088588	-3.950753627851608	1.6947817666983292e-15	0.06168386336583761	-1.8216989202847698	0.003924478581638688	1.10467453288834	2.705421401370828	9.864348581468443e-06
ENSG00000187513	GJA4	2.171216885089244	3.5043578308939995	3.3795759016793605e-31	0.03622254649814146	-4.2519051516251345	4.087325506057215e-23	0.027397571818612496	-4.351491739825623	4.447857020692703e-11	0.020320461148115844	-4.957613709958834	1.5857793939941747e-22	0.02586742657277061	-4.423906367439859	6.056730061338092e-11	3.9303999684650357	3.311181841603599	1.1553464477862706e-09
ENSG00000118263	KLF7	1.4254437161280673	3.2561140149152417	5.307250875367966e-31	0.10670966400803836	-2.0944782502897077	2.7456725378506206e-09	0.2172236051332848	-0.8064359674706059	0.35923995118029134	0.1075789119606133	-2.0030203528798864	3.1252012944831753e-07	0.09153089402672678	-2.1088479846904002	0.00014686324561556552	0.7204399127532651	1.062619630479479	0.3073433619987412
ENSG00000003402	CFLAR	2.150877616844848	3.1794756450722765	1.1272496108007485e-30	0.1654489285996191	-2.085669855647071	9.731321288968927e-10	0.1546005838335991	-1.9835070062509559	0.0002190418406967533	0.17929818660102217	-1.883625994136123	7.06847002398982e-07	0.19301079827374992	-1.6490948186465761	0.0026423691745847823	1.7210509026883558	1.7506722170744946	0.01504300323134472
ENSG00000130158	DOCK6	1.0796761559733399	3.254839763660689	6.709175430647655e-30	0.0930038356033362	-1.8705256690338623	2.2486069148298026e-07	0.08414968487145266	-1.8191939367042276	0.00173530326562093	0.08008652334845656	-2.025076443233565	4.994824017696692e-07	0.07561247767425255	-1.9730292718006843	0.0005695567276633806	0.7604643523506688	1.5832014748703112	0.04954829548387492
ENSG00000100034	PPM1F	2.0305369463988403	3.0964788068269717	2.2395240276520546e-29	0.21244034027288372	-1.6288194891776282	1.7896159562977116e-06	0.1878690638990571	-1.637142652046796	0.002898357469427369	0.17810286535701536	-1.8369438233185758	1.1171735505361238e-06	0.18306178805345355	-1.6731712712736406	0.0020676181558754517	1.248762515438993	1.3002476512016576	0.13361319939252772
ENSG00000171488	LRRC8C	1.0457773755660136	3.2433442341293204	2.6359626661263027e-29	0.08027699494182702	-2.0556737442144053	1.6954830235848738e-08	0.07827877662460712	-1.8818887671625972	0.0012858192507782659	0.03466431607619762	-3.2214332559703136	1.1086827169835968e-13	0.071632873586134	-2.008424026683348	0.0005100572413806524	1.1446989724857435	2.298317211509902	0.0003469440883808074
ENSG00000154146	NRGN	1.1339142046250619	3.2467701211130415	3.159930139424175e-29	0.1967765363817955	-0.7042764495022555	0.15221032842676896	0.041096357727918746	-2.9278752556579963	6.400013283606228e-07	0.04542220727225895	-2.9488272921866594	3.6113001733583586e-12	0.09153089402672678	-1.7685078526891576	0.002540115256360061	0.40824928389351695	0.5509395636477745	0.8115670953352357
ENSG00000137507	LRRC32	1.4762918867390564	3.215935174501146	5.284500638312104e-29	0.09887776206249427	-2.283152971887111	2.8852162115069714e-10	0.1350308896774473	-1.6032813884917942	0.00746574421853942	0.14702451301283817	-1.5875943325955735	9.889341494713868e-05	0.08755128993860822	-2.240755650386016	8.222178776605355e-05	1.10467453288834	1.6605797265439526	0.03574843959568503
ENSG00000076706	MCAM	1.5966325571850646	3.1957765771373756	5.800448110770577e-29	0.14586917373575886	-1.8045183545183887	4.547190827230367e-07	0.05479514363722499	-3.0427513231852448	1.1171878632405129e-07	0.14582919176883136	-1.7320572511507406	1.5458378230601126e-05	0.10545950833514171	-2.092602148581352	0.0002023764561129234	1.3528260583922425	1.8518917366333543	0.011209236963347585
ENSG00000085276	MECOM	1.516970423227848	3.1082643834525534	2.573001419607486e-28	0.16349095311323308	-1.573644186893979	8.284102401642367e-06	0.1526436144179839	-1.5014289590914232	0.0105762114549458	0.10160230574057923	-2.2429217956810517	9.727028998532035e-09	0.13530653899603087	-1.6794749449443838	0.0028953992768997886	1.0246256536935328	1.4548425365003153	0.07975095632005116
ENSG00000157570	TSPAN18	1.910196275952832	3.0371051195625336	4.094227632726099e-28	0.22320920544800685	-1.4735311089600067	2.0253414732120266e-05	0.21918057454889997	-1.3341803084757249	0.024406268082714518	0.18766543530906987	-1.6836604410991107	9.594844440069041e-06	0.11938812264355667	-2.2388848861421904	2.814369101526374e-05	1.1126794208078206	1.1919873239453143	0.1943620582320167
ENSG00000109458	GAB1	1.2017117654397143	3.203219030116856	6.252059439464259e-28	0.10083573754888028	-1.9334999370917085	1.4124005937071433e-07	0.10371937902760445	-1.6900505092571059	0.005252677243477165	0.09443037827653834	-1.9582418562802364	1.8290323006509768e-06	0.107449310379201	-1.6342948008698381	0.006891157718718094	0.8084936798675532	1.489321657248646	0.08301087912131637
ENSG00000059758	CDK17	2.1203687144782544	3.0271079419031124	7.807382544796816e-28	0.1723018428019702	-2.061309939377138	1.3108120951052954e-09	0.19373997214590263	-1.6841685436656915	0.0021670582609561164	0.13746194306078366	-2.329550481974544	8.876045976854116e-10	0.16515356965692005	-1.9197071240890908	0.0003253078391880437	2.441490815441621	2.286244379209327	0.00018520634665715143
ENSG00000170545	SMAGP	1.1610332289509226	3.146247876946369	8.667861995215801e-28	0.11943650466954753	-1.6308422634761135	7.1491018412947345e-06	0.06653696013091606	-2.311515264114684	5.0684090734006305e-05	0.07291459588441568	-2.3203104537604218	1.0488108642506452e-08	0.06765326949801544	-2.2836103577724742	6.687460529336796e-05	1.128689196646782	2.059079064915064	0.0026026085702220538
ENSG00000077044	DGKD	1.2525599360507036	3.105765748771549	9.149109033403268e-28	0.1184575169263545	-1.783411774908933	5.103457008107348e-07	0.10567634844321963	-1.7621031337705333	0.0021503399990436523	0.10518826947259967	-1.8948055943507085	1.6888442362931558e-06	0.08357168585048966	-2.1046547692659736	0.00017262369188160523	1.0406354295324942	1.7853729576387736	0.01504300323134472
ENSG00000162511	LAPTM5	1.211881399561912	3.153959048324924	1.4739443447705988e-27	0.0548233136188087	-2.8989444074942883	1.6606604789944725e-14	0.05675211305284017	-2.601398711673804	6.663874232441412e-06	0.03466431607619762	-3.4729092274738353	2.634261901405703e-15	0.0795920817623711	-2.1082529011378	0.0002470188081970139	2.0252366436286233	3.0050502791056437	3.100952659582301e-08
ENSG00000129682	FGF13	1.5729034108999362	3.101441060409618	2.0927283382495497e-27	0.18992362217944442	-1.3904651021746766	0.0001472097162970279	0.15851452266482943	-1.5024235060813345	0.011996195846955741	0.12192276688869508	-2.023118176405963	3.259460768518007e-07	0.12336772673167522	-1.8742937923668843	0.0009027356961626324	0.8725327832233989	1.1447443817083307	0.2487124081672175
ENSG00000140848	CPNE2	1.9508748124416235	2.955987559802548	7.097035560913672e-27	0.22320920544800685	-1.5440926064370122	5.942838392538121e-06	0.2074387580552089	-1.4836026036030665	0.00829891680660779	0.17451690162499492	-1.8644498105968366	6.906748504907163e-07	0.1253575287757345	-2.231261289497463	2.5700450738857284e-05	1.6730215751714714	1.7684131427119851	0.012854199719579773
ENSG00000133574	GIMAP4	1.0949306071566367	3.1923504812016197	7.659896872349665e-27	0.0156638038910882	-4.534853830343376	6.4150694418918855e-24	0.027397571818612496	-3.458742936067736	3.524589739063491e-08	0.005976606220034072	-5.665224584230728	1.2718406062785473e-23	0.03382663474900772	-3.1634296082899214	3.3368058964326194e-07	2.4494957033611016	3.5941833830643115	1.3897175957603646e-12
ENSG00000163513	TGFBR2	1.8051100566901208	2.9911693996536375	2.0577143849016125e-26	0.18698665894986538	-1.689298248521159	1.1765261358575896e-06	0.2328793604582062	-1.1731132309562753	0.06949305202165183	0.1816888290890358	-1.6645455091224552	1.8445181941429913e-05	0.1591841635247422	-1.7464438372215563	0.001561901052907579	1.0966696449688593	1.2387099486688091	0.17765773488731634
ENSG00000164741	DLC1	2.183081458231808	2.9197176592303458	2.367296967547517e-26	0.20852438930011166	-1.8521200625402503	3.1391546917488574e-08	0.19178300273028748	-1.7877561307283516	0.0008093438559562776	0.27611920736557416	-1.334063608827752	0.0005858872655259633	0.21887822484652053	-1.5863386626752518	0.0034072841866377756	1.689031351010433	1.5865732349191042	0.03537440135037023
ENSG00000107263	RAPGEF1	1.0322178634030832	3.0560752343743807	3.597131566162299e-26	0.12041549241274054	-1.4631274879472755	7.435514414830334e-05	0.08610665428706785	-1.792944425819278	0.0021934522389460403	0.11236019693664055	-1.5073374862599132	0.00025430507373168387	0.10147990424702316	-1.5456345660018582	0.009588950450941538	0.47228838724936273	0.8395048382487491	0.5344730534415206
ENSG00000064989	CALCRL	1.0406925585049147	3.0639793930035277	6.772924020955837e-26	0.0704871175098969	-2.3202933351259922	2.9173138109280416e-10	0.14285876733990802	-1.0394892739188861	0.1631695923275587	0.05737541971232709	-2.5446743038283635	8.228700208717807e-10	0.08158188380643039	-1.878366328708191	0.0012592469503220033	1.10467453288834	2.170557512240037	0.0011891732909066457
ENSG00000138756	BMP2K	1.7966353615882893	2.8999221047061052	1.8442625799725628e-25	0.22418819319119987	-1.426912752077357	4.019841955829245e-05	0.16634240032729014	-1.7145479843508675	0.0017346360067784982	0.18407947157704943	-1.6762769306880876	1.1202920410592391e-05	0.143265747172268	-1.9340995009436783	0.0002984497591889174	1.4408798255065303	1.636325477636517	0.028525659907130407
ENSG00000174749	C4orf32	1.1118799973602997	2.9880726556883705	2.1158879070160173e-25	0.12335245564231957	-1.5755889772807492	1.3135961715960942e-05	0.07436483779337677	-2.1470807939853986	0.00014020602079484046	0.08845377205650427	-2.0242509029891247	3.937973186097335e-07	0.10545950833514171	-1.6286903057294164	0.005075595028001387	1.0246256536935328	1.9037211895945638	0.008049515662847982
ENSG00000184557	SOCS3	1.9678242026452866	2.9065774641780857	2.7423274874606417e-25	0.21244034027288372	-1.6608619585817652	1.3544577145324178e-06	0.3326848006545803	-0.790267735632546	0.3584091290782189	0.1243134093767087	-2.4179976382543873	3.005760755401647e-10	0.17709238192127572	-1.7526690682005348	0.0012749177786491326	1.6410020234935485	1.7012088016539222	0.020679830684720256
ENSG00000175893	ZDHHC21	1.5271400573500458	2.9672594218167774	3.6452904757317474e-25	0.15174310019491694	-1.7653825978842481	6.360423897143432e-07	0.14677270617113836	-1.6274670436434446	0.0053186788428467476	0.16734497416095404	-1.5393141425013206	0.00012789052291214967	0.13729634104009017	-1.7243284041206084	0.0024234829974664643	1.160708748324705	1.5819682200451122	0.04783903755258061
ENSG00000078804	TP53INP2	1.020353290260519	3.0239939532546107	6.086205474733176e-25	0.08223497042821305	-2.067230045880221	1.9356093572635083e-08	0.19178300273028748	-0.564895377934816	0.6731474205072477	0.10638359071660648	-1.5885893127898922	0.00013469775228864333	0.08954109198266749	-1.7271586929423022	0.003658445504574535	0.47228838724936273	0.8442067273890526	0.5234484805848321
ENSG00000213445	SIPA1	1.0712014608715084	2.9207098478973057	1.4099258841914837e-24	0.1331423330742497	-1.4199479288184533	8.868906722031539e-05	0.09393453194952855	-1.7754623638744742	0.0018389137746932956	0.09443037827653834	-1.8946894573708202	1.7054094022076116e-06	0.11142891446731955	-1.517881648644902	0.009624544266800539	0.8325083436259954	1.600664937427748	0.041322380488051494
ENSG00000111252	SH2B3	1.2135763385822784	2.8917599827314975	2.3254660975749643e-24	0.18894463443625142	-1.0569955774486153	0.006250955511201754	0.12328907318375623	-1.5715019727042443	0.006687139661228434	0.12909469435273596	-1.6168808145180693	4.390389370023524e-05	0.09949010220296388	-1.8874877186767398	0.0006833201940496882	0.6003665939610543	0.8857814825233337	0.4685409011972467
ENSG00000175899	A2M	1.1593382899305564	2.9976572001439616	2.590214544676018e-24	0.04992837490284364	-3.0327461743810664	3.798543659025226e-15	0.15851452266482943	-1.0749310082295631	0.1481264692694367	0.05139881349229302	-2.896433544209124	9.41521983040138e-12	0.08954109198266749	-1.9302037000759562	0.00102151183163773	1.713046014768875	2.707656050688461	3.985088578536903e-06
ENSG00000198873	GRK5	1.2779840213561982	2.8022391082394065	3.898711392925511e-23	0.16740690408600514	-1.3908834489643893	9.398697692612483e-05	0.23875026870505175	-0.6761710285476834	0.5136880770539206	0.11833680315667464	-1.8741662872747744	1.2820563012780353e-06	0.11142891446731955	-1.8363431138124848	0.0008596058635854664	0.8004887919480724	1.2070277386452868	0.19974937402664883
ENSG00000176907	C8orf4	0.8644189003868183	3.426858757739823	4.7294326537684717e-23	0.02741165680940435	-3.3123608026581506	3.831278936326794e-12	0.017612724740536604	-3.626239566223207	2.2973040951026262e-06	0.04064092229623169	-2.6409490920467347	2.917756114927744e-07	0.04178584292524483	-2.4373084132776386	0.000930466073591097	1.1847234120831471	2.7643915116316453	0.00010816145562889296
ENSG00000136114	THSD1	1.081371094993706	2.907353231815689	7.808683766124038e-23	0.10279371303526631	-1.8589546384268485	4.5237432712241267e-07	0.0900205931182982	-1.8583034328121286	0.0017467776148271876	0.08367248708047702	-2.100439965447202	3.420471493965402e-07	0.09551049811484533	-1.767457014969969	0.0030088124404549113	1.2967918429558773	2.3034168500097314	0.0004122462552288518
ENSG00000169242	EFNA1	1.0271330463419843	2.850029059667355	1.0223365908629592e-22	0.07929800719863402	-2.2097557195244644	1.0521784024846496e-09	0.13111695084621694	-1.2413088220751998	0.06046379433710596	0.07650055961643612	-2.1823878426764236	6.354555645905154e-08	0.08954109198266749	-1.8097926536752211	0.00165632041183059	1.3528260583922425	2.435740617043802	7.053932904504376e-05
ENSG00000154734	ADAMTS1	1.5000210330241848	2.825392471447775	3.1239584982140915e-22	0.14782714922214488	-1.842414962276917	2.741288517288765e-07	0.3092011676671982	-0.5104606807094054	0.7407642964959471	0.08247716583647019	-2.6569569682471275	6.214742626951939e-11	0.19301079827374992	-1.243983283651763	0.05297923558773758	1.2647722912779544	1.6836687868499294	0.030365275802707474
ENSG00000113594	LIFR	1.7966353615882893	2.73378166151695	3.915887236499082e-22	0.2281041441639719	-1.4780822741929494	2.305855457116283e-05	0.24657814636751246	-1.191564451843285	0.06071344424887118	0.1900560777970835	-1.7022553151756952	9.391198853837351e-06	0.22683743302275766	-1.3167526423951044	0.025618761447217874	1.4088602738286076	1.5234764752569243	0.05430561483140821
ENSG00000149798	CDC42EP2	1.1542534728694576	2.776056964417179	5.567899419944442e-22	0.08810889688737113	-2.2627274035964353	2.1804477107270623e-10	0.08610665428706785	-2.078386123522934	0.00020131167038333145	0.1589777254529063	-1.2586033308577413	0.0025913609058536135	0.12933713286385304	-1.4711638215945295	0.01304166180846524	1.3768407221506846	2.230023473702953	0.000493893236006383
ENSG00000148516	ZEB1	1.4542576794742945	2.711872403782075	5.976837727323468e-22	0.21048236478649768	-1.2707492841692187	0.00036959672453959074	0.2172236051332848	-1.069061735703342	0.10900596668937045	0.12909469435273596	-1.9828048132321152	2.0537371706611736e-07	0.17112297578909788	-1.4308882287561646	0.012370995466165578	1.1527038604052242	1.5317395315705227	0.0519661215886301
ENSG00000070610	GBA2	1.2373054848674068	2.7556338699794023	8.046689384486002e-22	0.1644699408564261	-1.3892536259415125	0.00012324502396457475	0.15851452266482943	-1.2817524726604679	0.04359739287791389	0.13626662181677685	-1.6250269888870645	4.076297379911245e-05	0.13928614308414944	-1.474838787891998	0.01168628669944925	0.9205621107402833	1.4543428352888568	0.08016608901467913
ENSG00000115828	QPCT	0.7322136567982461	2.876790153560783	1.0928880251099226e-21	0.03622254649814146	-2.86335429996928	4.278015997635763e-13	0.052838174221609815	-2.064968981069459	0.0006658347308227343	0.03466431607619762	-2.8328394249858393	1.260016982059928e-10	0.1591841635247422	-0.39165110842856743	0.9048610367579442	1.0006109899350906	2.5153431230965344	5.600285694605813e-05
ENSG00000102780	DGKH	1.2796789603765646	2.675992346757355	6.4973195075106914e-21	0.1967765363817955	-1.1867059867282927	0.0012748678619581473	0.1448157367555232	-1.5071283543355316	0.00911816961082319	0.15539176172088587	-1.50954583264228	0.0001328799582945023	0.17510257987721645	-1.216454756321968	0.04941254412828041	0.8485181194649568	1.2361464078627584	0.17499911919363437
ENSG00000179044	EXOC3L1	0.5661096328023477	2.9624015736003715	7.09983000324741e-21	0.0156638038910882	-3.6511163100420374	8.080370686343559e-16	0.015655755324921427	-3.3304301242977927	1.3037920519463804e-06	0.014343854928081773	-3.660778679199536	5.337526358322675e-13	0.027857228616829887	-2.5495591450956616	0.00010842489572352038	1.336816282553281	3.5848399702660654	1.1927737704261789e-11
ENSG00000154217	PITPNC1	1.0271330463419843	2.6993780703895864	8.885265499446858e-21	0.16153297762684707	-1.135078462659085	0.0028270911538153497	0.14285876733990802	-1.179286886867601	0.07381793389280865	0.11475083942465418	-1.6270044634419092	4.4367943818688945e-05	0.11142891446731955	-1.5520973639828148	0.007872683379182795	0.6644056973169001	1.212104911450133	0.20216127618107943
ENSG00000172819	RARG	1.064421704790043	2.6999056055967596	9.457247664673438e-21	0.157617026654075	-1.2365218036861603	0.0009164053729016012	0.17808421682098122	-0.894954877626631	0.2639224847719681	0.11236019693664055	-1.7159553863516575	1.6261386716984226e-05	0.10545950833514171	-1.6880915987432639	0.003118793172863741	0.7284448006727459	1.2991745899327034	0.14959495055999486
ENSG00000078401	EDN1	1.5373096914722437	3.323627049378703	1.273920297295554e-20	0.03818052198452749	-3.7256012972941672	2.919898633280658e-14	0.03913938831230356	-3.4161089971733087	7.137527879381185e-06	0.025101746124143103	-4.219433876262817	1.0158839930527313e-13	0.13132693490791233	-1.6643034344075793	0.044060511975851945	2.5055299187974667	3.0341987803239814	1.3637386727511361e-05
ENSG00000159363	ATP13A2	1.232220667806308	2.663011180030363	1.400535189973879e-20	0.18502868346347937	-1.2332049153090838	0.000775377466071109	0.11937513435252588	-1.745253735710848	0.0019209968042374864	0.180493507845029	-1.2151401378526836	0.003304981710968136	0.1333167369519716	-1.5771351179497015	0.005493521326338443	0.9125572228208025	1.4027255598158388	0.09742021019626021
ENSG00000140280	LYSMD2	0.747468107981543	2.772919167805511	4.103225649779621e-20	0.08027699494182702	-1.7216168183057805	5.52949044560722e-06	0.060666051884070524	-1.9403692905501622	0.0013873042693934023	0.05737541971232709	-2.163548405415412	3.447966254200198e-07	0.0795920817623711	-1.5372103778564101	0.01531275129535939	1.0086158778545713	2.4412469425137875	0.00012795446725717498
ENSG00000175155	YPEL2	1.3356119480486528	2.631059748351697	7.299106971147039e-20	0.10377270077845932	-2.3060624057803825	6.293790908352537e-11	0.2759326876017401	-0.5996517247953383	0.5951453069086028	0.2725332436335537	-0.681213204092938	0.20002047852545257	0.15321475739256438	-1.505790164704162	0.009488617363546024	0.7444545765117073	0.9467325128427323	0.4019098840013658
ENSG00000164284	GRPEL2	1.8135847517919523	2.6161484892274007	7.979348869707494e-20	0.2799904945532016	-1.2132154215203317	0.0009352701774349568	0.18591209448344193	-1.6897921238277613	0.002580422724980302	0.2067905752131789	-1.6415502920660636	2.534395781269885e-05	0.25270485959552824	-1.221826737896273	0.047678331741903064	1.6329971355740678	1.6859302229738415	0.02451129594338335
ENSG00000130479	MAP1S	0.9101822539367088	2.6624869164996894	2.6747678780663383e-19	0.08517193365779209	-1.996056551117721	4.359012173233357e-08	0.07436483779337677	-1.9885769716229114	0.0006432304123116549	0.06813331090838842	-2.2577290489642756	3.645379726845249e-08	0.1591841635247422	-0.8395532416130378	0.3195436891948928	1.3448211704727617	2.5382604295770284	2.639119140399206e-05
ENSG00000205730	ITPRIPL2	1.074591338912241	2.5498935862796697	1.0528343719626697e-18	0.15272208793810996	-1.3834937611368558	0.00012387810647815332	0.19178300273028748	-0.868344052214518	0.2852457400525909	0.17571222286900173	-1.093149613474073	0.0105770439743376	0.11739832059949738	-1.6138060686434375	0.004545482627586022	0.7124350248337844	1.1763751249107077	0.22093965949209188
ENSG00000106070	GRB10	1.1254395095232301	2.5523609975889774	1.2065899648313427e-18	0.19188159766583046	-1.0769615838979947	0.004999829352268155	0.21918057454889997	-0.7309851222467991	0.45073062251299456	0.12192276688869508	-1.7489188119988264	8.322178383976303e-06	0.1154085185554381	-1.7081375781828723	0.002424779876993174	0.8485181194649568	1.3767720236502	0.1094666811554042
ENSG00000034677	RNF19A	1.489851398901987	2.5110598292657826	1.7743265550856e-18	0.23887300933909505	-1.2054938390715504	0.0009070401323487539	0.24462117695189728	-1.021513810680621	0.141910273672094	0.24145489128937653	-1.1308195368720007	0.006349475500846128	0.17709238192127572	-1.5124372372335686	0.007657110163526765	0.9765963261766484	1.135037052826545	0.24073419059813042
ENSG00000150907	FOXO1	1.0389976194845485	2.5466717356431667	1.796696044923263e-18	0.1331423330742497	-1.554597455513235	1.3449994240538868e-05	0.20939572747082408	-0.6789847212305089	0.5226627658037154	0.16854029540496085	-1.107635466851406	0.009823995589522287	0.1253575287757345	-1.4658049057558835	0.012571678892717209	0.6804154731558616	1.1562929968569018	0.23950048247258027
ENSG00000198805	PNP	1.5864629230628666	2.5140341325502584	2.0595252474785218e-18	0.17621779377474225	-1.8056392708943574	1.6322481475384606e-07	0.1174181649369107	-2.22024720654737	3.7190673794370174e-05	0.10877423320462011	-2.4725078177971302	1.813029998792899e-10	0.2586742657277061	-1.0292840182511145	0.12683272385117236	2.961808530207868	2.867363914314936	8.255850873845299e-08
ENSG00000165795	NDRG2	0.5271260353339225	2.7392275829961523	2.095117663162254e-18	0.037201534241334475	-2.3814411788312144	3.704735950904581e-09	0.060666051884070524	-1.4269127548047007	0.04434214770011703	0.020320461148115844	-3.167045849651638	3.0147701445939716e-11	0.04377564496930411	-1.900344411382846	0.002997275968215401	1.0246256536935328	3.0782189208267003	5.3085982245979245e-08
ENSG00000204592	HLA-E	1.550869203635174	2.4970237807074813	4.379918874261921e-18	0.11160460272400342	-2.492335827075406	1.064352827456975e-12	0.19961088039274819	-1.4023487902482963	0.018230760090417023	0.1506104767448586	-1.9503541420455985	4.0397578672446866e-07	0.2407660473311726	-1.1133540040583316	0.08405075812400482	2.87375476309358	2.843683537885263	1.2813434969861295e-07
ENSG00000166444	ST5	1.3661208504152462	2.4386606420975023	8.782697187241134e-18	0.22908313190716492	-1.1699256696397984	0.0011632439218702702	0.24657814636751246	-0.9110426192806502	0.21810961864507647	0.21276718143321297	-1.2341724641760348	0.0020122423295305548	0.17112297578909788	-1.4685431214353941	0.008802375184873496	1.0406354295324942	1.331852227880351	0.11584257076148244
ENSG00000136859	ANGPTL2	1.2034067044600805	2.4875994353236313	1.0054990200390257e-17	0.16740690408600514	-1.4532395263100393	4.6175416418683665e-05	0.22896542162697586	-0.8017122630322993	0.3592731729273727	0.11833680315667464	-1.9328682433171112	7.43330277334632e-07	0.17311277783315715	-1.2316174489386	0.048148344518136155	1.3448211704727617	1.9714452755661314	0.004162485056938158
ENSG00000135766	EGLN1	1.4932412769427197	2.3874228488164237	4.856006026953585e-17	0.25355782548699024	-1.1785762585709394	0.0010103850774868558	0.21135269688643926	-1.3135929439790865	0.026737183243691797	0.2593847099494787	-1.085124630014954	0.008276123700470409	0.22484763097869837	-1.2165446485307863	0.04182484595114677	1.2567674033584737	1.4602224753864348	0.06621053522406099
ENSG00000101236	RNF24	1.2915435335191288	2.398471607023481	6.472756512851598e-17	0.24278896031186709	-0.9978902476287721	0.009105275518582126	0.2563629934455883	-0.7831834009385275	0.36186087869202344	0.20081396899314483	-1.2585627953545373	0.0016959161733947918	0.17709238192127572	-1.3515408950544145	0.019907450161578407	0.7764741281896302	0.9457667800200236	0.38947700395740603
ENSG00000134996	OSTF1	1.5356147524518773	2.3927402939595126	7.456631820678671e-17	0.15468006342449597	-2.024942922735426	2.9245070867579317e-09	0.1702563391585205	-1.6805302238761748	0.0023256384756981632	0.15300111923287224	-1.9649190640378178	2.2922209253065773e-07	0.32632753522572155	-0.678661056331718	0.4803946304803953	2.705652116784485	2.6905236193187414	1.034599661157362e-06
ENSG00000163297	ANTXR2	1.0898457900955376	2.425557977703195	7.975934224686228e-17	0.13607929630382873	-1.662148016613146	2.310300047370262e-06	0.24853511578312765	-0.5473186047106919	0.6662116016420861	0.16375901042893357	-1.2974118608516598	0.001499762501083384	0.17311277783315715	-1.1104311024185427	0.08922551911231628	0.9365718865792447	1.516675307489181	0.06113570304677546
ENSG00000136630	HLX	1.2254409117248426	2.4458097189335106	9.877926028797112e-17	0.156638038910882	-1.6142028676963573	6.289591864338322e-06	0.1272030120149866	-1.7478765322025747	0.0022751049123054734	0.1243134093767087	-1.9066638424339284	1.3692642203249796e-06	0.19898020440592776	-1.067738659647461	0.12039177554845491	1.9531926523532968	2.546698324420367	1.631887642540996e-05
ENSG00000166780	C16orf45	1.1864573142564174	2.386448310905085	1.729163133690768e-16	0.19286058540902346	-1.2513676990947837	0.0005648022284345588	0.30333025942035263	-0.38605609951745046	0.8649382016644022	0.16375901042893357	-1.455488924564113	0.0002329448377292335	0.17908218396533498	-1.2103480882594766	0.0489811974033964	0.8004887919480724	1.1175205709340008	0.25510703349165026
ENSG00000108219	TSPAN14	1.511885606166749	2.332907672638939	2.2252055419216133e-16	0.3064231636194129	-0.9072997660891287	0.01926765880338309	0.2915884429266616	-0.8653120057716899	0.2570046149837213	0.22950167884930836	-1.334899986502049	0.0005932960569487844	0.20097000644998705	-1.4353695673456075	0.010061407036571143	1.1446989724857435	1.2646616573286626	0.14834801961478788
ENSG00000070614	NDST1	1.5237501793093131	2.301481420988964	5.882121100305939e-16	0.3074021513626059	-0.9345698876121551	0.014528667153267975	0.2622339016924339	-1.0597376318489182	0.10404923699749337	0.2904630622936559	-0.9811993471997026	0.019929301979700616	0.20892921462622416	-1.4052597731738177	0.012162797737844153	1.0326305416130135	1.075684541534824	0.2755425620490812
ENSG00000102606	ARHGEF7	1.0525571316474789	2.3518763552583914	6.752109901950632e-16	0.1811127324907073	-1.174990301363788	0.0015314318268027664	0.21330966630205442	-0.7736396282676565	0.38996089159362485	0.17690754411300855	-1.1566696661512428	0.005596267578530846	0.1412759451282087	-1.4048869355852611	0.016412360647931983	0.8325083436259954	1.347006118557414	0.11834383801919048
ENSG00000197461	PDGFA	1.4966311549834523	2.4598149233051547	7.966091271880774e-16	0.26138972743253436	-1.0892087271035003	0.007512411022093644	0.2348363298738214	-1.11791053722863	0.13060004204294526	0.2904630622936559	-0.8604689005225571	0.08728663061659934	0.18903119418563138	-1.4465835875809483	0.021697810318485663	0.7124350248337844	0.6211416686757971	0.7405425180569095
ENSG00000163565	IFI16	1.0271330463419843	2.368952798825684	1.838823328100592e-15	0.08223497042821305	-2.3898034975400932	4.0660049629161737e-11	0.2152666357176696	-0.7112335590595125	0.48981349296084503	0.11714148191266782	-1.7635706369883566	1.100793145978569e-05	0.12734733081979377	-1.5149044074256839	0.01061119393334923	1.913168212755893	2.776735790834628	7.586918869405106e-07
ENSG00000099282	TSPAN15	1.2508649970303372	2.2870366664571584	2.5184162925777796e-15	0.21537730350246276	-1.2132623287711208	0.000775377466071109	0.2935454123422767	-0.5796290083010309	0.6056184022403893	0.18527479282105624	-1.3988125407532332	0.0003652235159267299	0.18903119418563138	-1.2625271500236643	0.03404748343669046	1.1767185241636664	1.5823608079311269	0.03957353897043818
ENSG00000130309	COLGALT1	1.0712014608715084	2.291078297842421	3.3201358422116847e-15	0.26334770291892035	-0.5886126999495878	0.252112650357932	0.17612724740536603	-1.1315098370798553	0.08577563694977468	0.1733215803809881	-1.253187929624258	0.0020516892411523123	0.12734733081979377	-1.6200074078117535	0.003745803079136305	0.696425248994823	1.0106483660012318	0.33702321871848107
ENSG00000259865	RP11-488L18.10	1.0559470096882115	2.2903489299019038	3.681920820427143e-15	0.24572592354144612	-0.6881483735005023	0.13879271761418235	0.16829936974290532	-1.1794021542699875	0.06786345273677902	0.16614965291694722	-1.2985029973346511	0.0012907673866566925	0.14525554921632727	-1.4007414494621084	0.01641195089645141	0.7764741281896302	1.1999597291562685	0.20448355301724586
ENSG00000142798	HSPG2	7.642480042831695	3.3317332116702243	9.910916362083998e-15	0.547254148444894	-2.14636962342402	4.7262434604619594e-11	0.5068550786443312	-2.0616231972097765	4.6332304079903065e-05	0.5845120883193322	-1.967067816702913	5.3271447800226053e-08	0.4616340742217524	-2.1978601492052237	1.5534145902797372e-05	5.85957795705989	1.7364256258540653	0.013413445017182665
ENSG00000142748	FCN3	5.444144133416589	2.683934848364168	9.910916362083998e-15	0.08908788463056413	-4.614749460421367	1.4337631938472103e-26	0.08806362370268302	-4.366835645802461	1.5716643939281466e-11	0.06813331090838842	-4.900888269294857	1.61826535644534e-23	0.11739832059949738	-3.952056148233799	7.297858896569571e-10	18.275159120174493	4.179944481407835	8.639015428949884e-13
ENSG00000159658	EFCAB14	2.239014445903896	2.4015987206987495	9.910916362083998e-15	0.3847421830748539	-1.151757295801505	0.0011081001238979968	0.39139388312303564	-0.9846354961789483	0.1449237509595001	0.366963621910092	-1.1743314038195973	0.0029034870456825317	0.286531494344536	-1.4612869766600085	0.0074312865649748564	1.7930948939636822	1.3867840159468172	0.0878317921915647
ENSG00000162407	PLPP3	3.483099686852768	2.6590687573127836	9.910916362083998e-15	0.40334295019552113	-1.6681168291415145	4.3045418941598005e-07	0.5694780999440169	-0.9607375887872015	0.15801343839101326	0.3813074768381738	-1.6882669768965917	4.250564655129538e-06	0.44969526195739673	-1.3233104815927321	0.017951507464698035	3.217964943631251	1.7458752401780906	0.01302109692415282
ENSG00000162434	JAK1	3.1949600533904956	2.4341489287369003	9.910916362083998e-15	0.5002627367716294	-1.2908754630932116	0.00012407915162053696	0.5675211305284017	-0.9444077310791614	0.1625190226443215	0.45183143023457584	-1.3965087196614652	0.00016918995892183217	0.5113791253232344	-1.104230259908523	0.06277024221662807	2.6656276771870813	1.4671051175812448	0.05619009234839672
ENSG00000162618	ADGRL4	11.474737167879923	3.5834023933008883	9.910916362083998e-15	0.20167147509776057	-4.181892060855187	1.9080661917053598e-30	0.15068664500236872	-4.349983117873984	2.8030717539271248e-15	0.13746194306078366	-4.643167663357531	9.063452075573878e-29	0.2845416923004767	-3.427558761899192	1.1604617619195147e-10	18.595354636953722	3.1275811814160277	6.382072648136727e-10
ENSG00000142867	BCL10	2.6441048717714444	3.0053795986321603	9.910916362083998e-15	0.2183142667320418	-2.0469084775858084	1.4308118350425402e-09	0.24853511578312765	-1.653087338469691	0.002609142925623888	0.23667360631334927	-1.8449948728562005	9.904392633538337e-07	0.22484763097869837	-1.800617968921244	0.0008018801916604877	2.5935836859117547	2.007889989596294	0.0024231790475628505
ENSG00000137962	ARHGAP29	3.264452553225514	3.257529988390263	9.910916362083998e-15	0.234957058366323	-2.16261264817964	1.197257776739293e-10	0.252449054614358	-1.8514922340317332	0.0004824873623284548	0.15419644047687905	-2.723002749831765	7.569552836827885e-13	0.2069394125821649	-2.144447610100849	4.4308491463772155e-05	3.3540480382624236	2.191131379072453	0.0004444901331914489
ENSG00000188643	S100A16	3.940733222351672	2.224707799522833	9.910916362083998e-15	0.6196992414411769	-1.405810082332412	3.16109203996208e-05	0.6634126318935454	-1.1424130664948076	0.06392045202302522	0.7697868811403885	-0.9891375351216871	0.017199051567662844	0.8337270564608373	-0.7838328439238144	0.3157198534963488	3.9063853047065935	1.6244845629401963	0.026929072065782957
ENSG00000162734	PEA15	3.671237918113429	2.4896240104990333	9.910916362083998e-15	0.6373210208186512	-1.0853130390480066	0.0020374013551088814	0.24462117695189728	-2.4006751177344774	1.6631737452697831e-06	0.7195833888921023	-0.8301581202528436	0.056867093497215776	0.451685064001456	-1.4798753260651567	0.005285596142200726	2.8097156597377344	1.3595548410317693	0.09062920747226677
ENSG00000143322	ABL2	2.581392128017891	2.9605658929971117	9.910916362083998e-15	0.2839064455259736	-1.6078524952682804	1.8875444898513688e-06	0.23875026870505175	-1.6955852160940281	0.001605593421902663	0.31915077214981946	-1.3533815556098414	0.00046951585378952264	0.2586742657277061	-1.571942704305334	0.0037482137606991714	1.4648944892649725	1.1168285471423824	0.24156217814189132
ENSG00000116679	IVNS1ABP	8.984871746961812	2.744783677287242	9.910916362083998e-15	1.2952007842443556	-1.2657823418427263	0.0001093079381683222	0.6379720294905481	-2.193369345774664	8.640753637421815e-06	1.141531788026508	-1.4124780356314577	7.48781215045204e-05	0.9411763668400384	-1.606074783528091	0.0016970807280817283	7.476565316794996	1.6174973788434617	0.03661386070526241
ENSG00000196352	CD55	2.945804017396648	2.4992805165891396	9.910916362083998e-15	0.13020536984467065	-3.2343905546925367	3.3641543958441286e-19	0.11546119552129552	-3.167334441676434	8.515099987906134e-09	0.1410479067928041	-3.0243960871535718	2.1106631068249145e-14	0.36015416997472927	-1.483135177574228	0.009959596422912106	8.549220298005414	3.720455325982392	8.639015428949884e-13
ENSG00000076356	PLXNA2	3.4136071870177496	2.7062642391564524	9.910916362083998e-15	0.5198424916354897	-1.1913279603431635	0.0005609871772669944	0.5107690174755615	-1.0760021970306157	0.08608134090457444	0.4482454665025554	-1.375922590118263	0.0002459711327250584	0.3163785250054251	-1.8032616720280938	0.0004464266926333669	1.913168212755893	0.982063511343117	0.32644188878520447
ENSG00000116962	NID1	2.44410206736822	2.914096712104169	9.910916362083998e-15	0.2819484700395876	-1.5508114042463523	5.411881766662697e-06	0.3776950972137294	-0.9293234035401066	0.2027467031335085	0.16973561664896766	-2.2736434542182953	1.547547607954639e-09	0.21887822484652053	-1.759870207590296	0.0010108806157903033	1.8971584369169316	1.588592105127173	0.036739930442874734
ENSG00000143878	RHOB	7.405188579980411	3.6546264638954646	9.910916362083998e-15	0.3436246978607474	-2.709412830761923	1.076728614935284e-15	0.41683448552603297	-2.2018316351876868	1.983997577936549e-05	0.42433904162241914	-2.304024761559381	4.911158693231599e-10	0.3322969413578994	-2.534250615359965	1.0675279463131363e-06	5.387289569810528	1.7642140352272544	0.013167092107848569
ENSG00000213626	LBH	7.66281931107609	3.407163082049042	9.910916362083998e-15	0.3749523056429238	-2.70866357338809	3.324550687681819e-16	1.0606774232634266	-0.9123417844299713	0.19829998530982113	0.2976349897576968	-2.9701187362804484	1.4195015368230897e-15	0.42382783538462615	-2.303070388626279	5.851896882758121e-06	6.1957832496780805	1.8505913996569807	0.006417351674185725
ENSG00000169756	LIMS1	5.820420595937911	2.220612142992468	9.910916362083998e-15	1.0719915787963488	-1.1436014544191377	0.0005633513893441508	0.9060768394298275	-1.2667933177142812	0.022902269958124475	1.0267809486018535	-1.160319986463325	0.0022034007792870935	1.1580647896424996	-0.883698054842474	0.18837609858447313	5.907607284576774	1.659167516562981	0.017558845825128424
ENSG00000144136	SLC20A1	2.679698591199137	2.4613173354404427	9.910916362083998e-15	0.4934098225692783	-0.9995511923362572	0.006596352309744887	0.2798466264329705	-1.7423149159240525	0.0009126026985614424	0.315564808417799	-1.6723063231628383	6.0087587216600255e-06	0.41984823129650756	-1.1221230914155327	0.06258025535155326	2.673632565106562	1.7683750321325191	0.011490844421871309
ENSG00000144118	RALB	2.422067860103458	2.6308426841967	9.910916362083998e-15	0.316213041051343	-1.4855585340866029	1.0117997437891807e-05	0.3424696477326562	-1.197229697814321	0.047727993199448725	0.28687709856163546	-1.576084608309039	2.412899659395546e-05	0.3024499106970102	-1.3849873781475561	0.012516232974412171	2.2413686174546026	1.7357544132755605	0.01420064575220205
ENSG00000233276	GPX1	45.905728427601154	2.2088227726396408	9.910916362083998e-15	8.205875263443831	-1.2024949135182128	0.00020474033453264897	7.919855224994627	-1.1168642298387343	0.03975989052339193	10.241512418650386	-0.7771946776285974	0.06025095247751323	7.919412135355925	-1.1148689031106618	0.03459807545403985	37.92715896249967	1.323661014155626	0.13352570167335392
ENSG00000172020	GAP43	2.2576587751279256	2.7020497392169247	9.910916362083998e-15	0.2114613525296907	-1.9844108823665858	9.094033411867215e-09	0.21135269688643926	-1.788728828979732	0.001244449677792584	0.16973561664896766	-2.24671236477116	5.748240075509634e-09	0.34025614953413647	-1.0620104318574803	0.11415270344694438	3.2099600557117705	2.4883089599047583	2.6797966918132605e-05
ENSG00000004399	PLXND1	4.228872855813945	3.428298487058047	9.910916362083998e-15	0.28488543326916665	-2.2054729331241343	3.050363640568614e-11	0.3052872288359678	-1.8975805095580365	0.0002669665357273243	0.2820958135856082	-2.1417539350970003	5.8198566499665786e-09	0.21091901667028343	-2.4432067530776598	2.478671208757021e-06	3.0898867369195595	1.695749284004287	0.018381488637352388
ENSG00000163762	TM4SF18	8.835717113169578	3.620622536090897	9.910916362083998e-15	0.14293221050617982	-4.290001155423953	4.062266371534589e-31	0.10371937902760445	-4.493660473166097	1.2488464461877542e-15	0.07650055961643612	-5.095518092920928	1.146874404790923e-31	0.27061307799206175	-3.1061364741466564	3.612705589514076e-09	14.008553859091267	3.1006442075411864	1.1553464477862706e-09
ENSG00000018408	WWTR1	8.023841322414114	3.519671596457102	9.910916362083998e-15	0.4963467857988573	-2.3097423736009013	1.2018647377795135e-12	0.6125314270875508	-1.7878209990536356	0.0004824873623284548	0.4327062903304668	-2.439234854420132	1.543173430590584e-11	0.4357666476489818	-2.293843945044936	5.368985109568099e-06	5.5393824402806615	1.6348659577038493	0.0229809502978687
ENSG00000079257	LXN	2.5830870670382575	2.9542661350325137	9.910916362083998e-15	0.08027699494182702	-3.5501159619379288	9.64994189099252e-22	0.13111695084621694	-2.586936752441482	1.6154562528691434e-06	0.04781284976027258	-4.20413819580207	2.4046925724517593e-22	0.20097000644998705	-1.9539494001749973	0.0003244405121276923	5.6594557590728725	3.423088900269453	3.240575031232536e-12
ENSG00000169744	LDB2	4.188194319325153	3.6482473562744513	9.910916362083998e-15	0.18894463443625142	-2.751177257746936	1.1026966380393933e-15	0.24657814636751246	-2.1319980932464233	4.697317149171845e-05	0.10877423320462011	-3.4836483754023306	1.650191510362087e-18	0.1412759451282087	-2.946381407730308	3.351083628233622e-08	4.146531942291015	2.272862270293495	0.00021410385281908886
ENSG00000064042	LIMCH1	3.9085293809647124	2.9976859524055355	9.910916362083998e-15	0.3769102811293098	-1.8053991814621664	3.98559536202081e-08	0.5127259868911767	-1.1508175275996304	0.06052078335982007	0.18766543530906987	-2.8000028429772934	6.228873207033187e-14	0.3740827842831442	-1.62969728213722	0.00198326367059074	3.778307097994902	1.9791204938440332	0.002359015289959696
ENSG00000128052	KDR	7.244169373045612	3.9540970705280323	9.910916362083998e-15	0.22125122996162083	-3.2571876253841334	2.787679517024382e-21	0.4227053937728785	-2.0652333804179293	5.1946400651014623e-05	0.16734497416095404	-3.5786976563338277	2.993340256474879e-20	0.2308170371108762	-2.9547131835146407	1.2196971825535179e-08	5.603421543636507	1.9546071012774298	0.002948876178264954
ENSG00000171476	HOPX	8.259437846245032	4.315009690535023	9.910916362083998e-15	0.155659051167689	-3.890689904529342	6.206950751806492e-27	0.10176240961198926	-4.250787937027458	2.186247753138822e-14	0.14821983425684498	-3.867199633792839	3.5551532827944403e-22	0.19898020440592776	-3.2811249174592003	7.378834369634925e-10	6.451939663101464	2.0634376202236178	0.0014038870726657063
ENSG00000250722	SEPP1	6.230595838866558	2.7126691370415155	9.910916362083998e-15	0.4924308348260853	-2.2502784286680253	7.137805124996869e-12	1.2250628541751016	-0.645846749554852	0.5273913683410109	0.4805191400907394	-2.208846955596587	1.318220952134767e-09	0.7640839849187626	-1.379590610702803	0.012392836248204475	7.436540877197593	2.193175443689526	0.0005948598048925517
ENSG00000164283	ESM1	52.31768274164691	4.056413995824327	9.910916362083998e-15	0.6617957143984764	-4.542727178346905	1.9860520375041147e-34	0.5988326411782445	-4.437463485422742	5.51598092137398e-16	0.3729402281301261	-5.280833422141779	4.828840123354963e-35	0.9511253770603347	-3.7615500936552397	3.5520968620198297e-12	61.13332904107429	2.685862950833225	1.7080608111867702e-06
ENSG00000086200	IPO11	6.356021326373665	4.072244946703813	9.910916362083998e-15	0.21439831575926974	-3.0778635364388114	3.182675473118429e-19	0.12328907318375623	-3.6471109627282368	1.1147785003712649e-11	0.11236019693664055	-3.9394532826786155	1.13955617652177e-22	0.22683743302275766	-2.7583632372728566	1.0984588648946977e-07	5.123128268467664	2.055228962091875	0.001419283815385419
ENSG00000069020	MAST4	2.1474877388041156	2.7805429235881656	9.910916362083998e-15	0.2888013842419387	-1.3608820512111668	7.568306441142824e-05	0.3757381277981142	-0.7941326135270375	0.33445440114513314	0.23667360631334927	-1.617164701088431	1.6405747421618804e-05	0.16515356965692005	-2.0425185048193573	9.658906773880218e-05	1.336816282553281	1.1820327597726337	0.19320162672874744
ENSG00000081189	MEF2C	6.6729749231821645	3.859551254231619	9.910916362083998e-15	0.23887300933909505	-3.043337470421511	3.4670011587740896e-19	0.36986721955126867	-2.166091436500465	2.1042641021571977e-05	0.1721262591369813	-3.4401631972209668	3.9997478320499225e-19	0.23678644324305403	-2.820727081217445	4.585159077728623e-08	5.435318897327412	2.0125857903424484	0.001829216838631318
ENSG00000064651	SLC12A2	1.740702373916201	2.2673756346177143	9.910916362083998e-15	0.3837631953316609	-0.8006187797144622	0.055180239754073414	0.3131151064984285	-1.0112338150121218	0.1418706139170787	0.27014260114554006	-1.3374375626116652	0.0006489959977899743	0.286531494344536	-1.1461258944732027	0.06342031829664142	1.280782067116916	1.1828956525472125	0.1982899762911593
ENSG00000249751	ECSCR	6.798400410689272	3.8460881659250994	9.910916362083998e-15	0.1253104311287056	-4.032494833780973	1.7841340776607176e-28	0.13894482850867765	-3.629638142685072	1.1147785003712649e-11	0.13387597932876322	-3.839806350365116	4.437932802564232e-22	0.17311277783315715	-3.30790959317477	5.154798979019379e-10	8.132966126192416	2.664778206482186	1.9337622019508576e-06
ENSG00000146112	PPP1R18	3.257672797144049	2.5784025848103655	9.910916362083998e-15	0.46697715350306696	-1.3594006691820666	4.9669281666942525e-05	0.5029411398131008	-1.0890407125039792	0.07960142466893555	0.47693317635871896	-1.264428100528531	0.0008905399832792691	0.4278074394727447	-1.3357322633455024	0.01516716861132232	2.2733881691325255	1.2605392480388944	0.13507770606596284
ENSG00000198833	UBE2J1	8.881480466719468	2.476607885405274	9.910916362083998e-15	1.479250479964642	-1.1643430571642794	0.00040529351090559695	1.2465895177468684	-1.290698064487009	0.018675566553246266	1.359080254435748	-1.2482994444143976	0.0005281734228855819	1.3232183592994196	-1.1965139514228187	0.03116544686387899	6.604032533571598	1.3052290315385229	0.10442926438192197
ENSG00000111885	MAN1A1	2.161047250967046	2.419189894635076	9.910916362083998e-15	0.3592885017518356	-1.1974148787699288	0.0005996908660508693	0.5009841703974857	-0.5294486365556403	0.6624313870837762	0.2557987462174583	-1.6853219414072245	5.128402576180573e-06	0.35219496179849213	-1.081681455826641	0.07902028850609384	1.5609531442987412	1.234815144200471	0.15654604895638155
ENSG00000152661	GJA1	8.220454248776607	2.33574454150364	9.910916362083998e-15	1.1914280834658961	-1.4766262816891154	3.5980455085414595e-06	1.5107803888549176	-0.9465620015413128	0.15327740721070499	1.4116743891720478	-1.1379155471609075	0.002198267153958231	1.410769649238028	-1.0514239400752161	0.08041834373222016	7.95685859196384	1.6480239599837772	0.030307753322045168
ENSG00000112031	MTRF1L	2.6169858474455836	2.326780997681921	9.910916362083998e-15	0.5129895774331386	-0.9705896335883105	0.008417498668125903	0.39139388312303564	-1.2666595809436787	0.028506623433791258	0.4984489587508416	-0.9698977080817873	0.018856891356788464	0.43974625173710036	-1.0849271153302953	0.07429136001755805	1.5929726959766641	0.919778016708056	0.3852231145580793
ENSG00000106537	TSPAN13	5.6966900474511695	3.181155675703331	9.910916362083998e-15	0.34264571011755435	-2.4730764898678337	1.0463479016528846e-13	0.2583199628612035	-2.676435069388275	1.7378228495316103e-07	0.2163531451652334	-3.0815298296727733	4.1112401166934024e-16	0.5511751662044199	-1.5433337055544056	0.004091353849611284	7.5165897563924	2.5869623202115073	6.082649782144201e-06
ENSG00000127920	GNG11	13.900194906024113	2.9057966635977968	9.910916362083998e-15	1.093529309146595	-2.1709235318235525	5.1847227677655076e-12	1.42858767339908	-1.567828111712625	0.0024999533881277154	0.7913026635325111	-2.5877152170098126	4.679477382266635e-13	1.649545894525141	-1.3456732537169847	0.012392836248204475	17.70681207789136	2.398669315337735	4.2676900303964175e-05
ENSG00000130429	ARPC1B	9.540811745641962	2.2565233872105184	9.910916362083998e-15	1.484145418680607	-1.4059801548353106	9.831847766090843e-06	1.6555961256104408	-1.079930496905943	0.07249792411964691	1.5634801871609132	-1.2600898716569906	0.00046056311913295566	2.0156694706320484	-0.7698328479514336	0.24305913448709937	10.342315191969096	1.7855672968171281	0.012359003362729111
ENSG00000147065	MSN	5.713639437654833	2.314603604496184	9.910916362083998e-15	0.9848616696521706	-1.1992252063811748	0.0002484269151568531	1.0802471174195785	-0.913012002954397	0.17493935695784052	0.9968979175016832	-1.1234934106838557	0.0032258557135859036	0.9809724077212238	-1.0614156024231158	0.07244916402263575	4.41869813155336	1.2811174646049377	0.11609744641025092
ENSG00000090776	EFNB1	2.874616578541263	2.424780752420279	9.910916362083998e-15	0.48264095739415513	-1.1784220228698263	0.0007710022152120413	0.5831768858533232	-0.7401182138899493	0.3946835597771323	0.47454253387070533	-1.150609983812893	0.003608229028201045	0.3123989209173066	-1.6986740952646497	0.001216936892916113	2.0572561953065462	1.2216600007683263	0.16308244805959574
ENSG00000101844	ATG4A	1.7779910323642598	2.4793853026625374	9.910916362083998e-15	0.2271251564207789	-1.599466704735343	2.5013617748427024e-06	0.2563629934455883	-1.2396333493743579	0.04137480381614192	0.2235250726292743	-1.5571566528462752	4.3486641115061366e-05	0.2586742657277061	-1.223469614269293	0.04001916277110813	2.1933392899377187	2.1279686689575037	0.0007631173464276903
ENSG00000173530	TNFRSF10D	1.806804995710487	2.576954333328066	9.910916362083998e-15	0.27117960486446446	-1.2814693426742967	0.0002614664983778744	0.18199815565221159	-1.7348203793771286	0.0012801097911830164	0.23428296382533564	-1.4575789468620988	0.00015015221501640854	0.23877624528711333	-1.321771306900228	0.02201270597142872	1.7610753422857592	1.7935294617014623	0.011079838258160168
ENSG00000164736	SOX17	5.072952487956368	3.6224700346877414	9.910916362083998e-15	0.078319019455441	-4.350144359059395	9.155720508743472e-30	0.08023574604022231	-4.051586769148712	7.921564313593884e-13	0.037054958564211246	-5.318857895616983	7.385831960255575e-31	0.11142891446731955	-3.5779290323148407	1.321615658026122e-10	8.197005229548262	3.1378877849461198	1.1553464477862706e-09
ENSG00000164683	HEY1	5.523806267373806	2.701476547145644	9.910916362083998e-15	0.3446036856039404	-2.6207413631399517	2.7305378467302378e-15	0.8434538181301419	-1.0487111551990724	0.10238304119750914	0.3119788446857786	-2.6866500596888976	3.04854547672927e-13	0.8217882441964817	-1.0870345561105341	0.07474930020300402	8.677298504717106	2.661062624871813	1.6115174458282883e-06
ENSG00000104267	CA2	2.6830884692398698	2.8804898467881657	9.910916362083998e-15	0.06363420330754581	-3.9773770702936035	3.808207011048095e-24	0.17417027798975088	-2.256987753362388	5.1946400651014623e-05	0.06215670468835435	-3.9129343159483523	1.5909866692068117e-19	0.1870413921415721	-2.1482871201272244	0.0001319816128423096	6.323861456389772	3.5291878179295777	1.5041756943363298e-12
ENSG00000184489	PTP4A3	6.130594436664945	3.8303899553427883	9.910916362083998e-15	0.3054441758762199	-2.5483202600783836	2.2011811293938094e-14	0.34638358656388657	-2.1447833217501255	2.8353951854876095e-05	0.23547828506934246	-2.856557524710333	2.411011125269999e-14	0.23877624528711333	-2.6910302315927286	1.973934015867321e-07	3.86636086510919	1.5889647501094561	0.03338764948705836
ENSG00000172889	EGFL7	14.244267527158474	2.9562221406371996	9.910916362083998e-15	1.5047041612876602	-1.6790412956645153	1.1236183588537418e-07	1.4227167651522346	-1.5900653694349465	0.002176694113031093	1.0650312284100716	-2.1503926088097494	1.3858165255543285e-09	1.9480162011340327	-1.1054445440333758	0.042643042996789685	10.870637794654824	1.5754322481864484	0.04639266111169475
ENSG00000165716	FAM69B	3.442421150363977	2.7000762441003507	9.910916362083998e-15	0.5384432587561568	-1.1491939035304666	0.0009352701774349568	0.3757381277981142	-1.562323519956937	0.003194569888487133	0.5283319898510119	-1.1257807882816693	0.004073159506630215	0.3303071393138401	-1.75408184410902	0.0006426417245164197	1.8811486610779702	0.9402192880214267	0.36300390151224843
ENSG00000175274	TP53I11	1.9508748124416235	2.3793514020738744	9.910916362083998e-15	0.389637121790819	-0.9056891371276357	0.017809592137832224	0.3796520666293446	-0.8279297837686099	0.28942484075355207	0.2820958135856082	-1.3885978875573517	0.0002572149765056103	0.2686232759480025	-1.360245304062261	0.014574260946616405	1.2727771791974352	1.056723329949619	0.2821224768721838
ENSG00000175602	CCDC85B	6.15601852197044	2.3799806184772887	9.910916362083998e-15	1.2021969486410193	-0.9464391610005394	0.007104589620374872	0.988269554885665	-1.1327207215724848	0.0554214990799233	0.9514757102294243	-1.2844028002897971	0.0005348963982304285	0.8277576503286596	-1.4030374175042786	0.007906142446799793	4.75490342417155	1.3145497484294721	0.10297909127367384
ENSG00000137509	PRCP	5.8017762667138815	2.320408247705682	9.910916362083998e-15	0.4836199451373482	-2.3664133286423166	6.738976564835766e-13	0.5968756717626293	-1.842661385936021	0.00037083625012882036	0.38608876181420104	-2.627766752339599	9.498597692851126e-13	1.0346970629108243	-0.9991885245212798	0.12316002535825078	14.680964444327648	3.3161701690876426	1.0838037538137128e-11
ENSG00000154096	THY1	3.0525851756797255	2.7348359986986015	9.910916362083998e-15	0.34166672237436135	-1.6853140011921885	4.512854315269836e-07	0.36595328072003835	-1.4027849551229192	0.012886791660311378	0.27014260114554006	-1.983375122093952	7.922988090529668e-08	0.3621439720187885	-1.4161819997511504	0.01061119393334923	3.42609202953775	2.1029551104220134	0.0009150694820224544
ENSG00000149564	ESAM	6.135679253726044	3.5426892550519646	9.910916362083998e-15	0.11454156595358246	-4.100175670089562	1.5420159563877808e-28	0.0900205931182982	-4.188660149770072	6.755462635229349e-14	0.06335202593236117	-4.857909736478786	6.251083768113508e-29	0.14724535126038654	-3.4786602252491443	1.4620379581478355e-10	10.28628097653273	3.176590289664571	3.327255085206984e-10
ENSG00000134954	ETS1	5.320413584929849	3.579739089739891	9.910916362083998e-15	0.26138972743253436	-2.643947724339011	2.628356832140729e-15	0.31898601474527405	-2.1281428144158903	3.092628460270779e-05	0.2593847099494787	-2.570822793473543	3.541415387968622e-12	0.23877624528711333	-2.5532554424134917	6.777077717668027e-07	4.514756786587128	1.9914987001884457	0.00222481876622391
ENSG00000166086	JAM3	2.58647694507899	2.8342445720246534	9.910916362083998e-15	0.32404494299688713	-1.4529012607998175	2.0002869965376006e-05	0.24853511578312765	-1.6919224209394144	0.001602624664070517	0.20918121770119252	-2.0758617173758402	2.2050714427703733e-08	0.3004601086529509	-1.4020888071621307	0.012124355270973408	2.409471263763698	1.8453403779270166	0.0075525334210696585
ENSG00000065809	FAM107B	4.476333952787426	3.490814843816829	9.910916362083998e-15	0.37886825661569584	-1.8232841048724255	4.029794942372278e-08	0.35616843364196243	-1.7312683996406082	0.0011019354597093414	0.21037653894519934	-2.653242161548168	1.3688263210231544e-12	0.24474565141929114	-2.2879945392688468	1.0351304324718006e-05	2.585578797992274	1.3438318707622703	0.10614842429487849
ENSG00000099250	NRP1	5.776352181408386	2.7591586874693856	9.910916362083998e-15	0.6206782291843699	-1.7412555462463388	7.981555414357015e-08	0.9099907782610579	-0.973134903873247	0.1430268025292989	0.5319179535830324	-1.9131711655025863	1.0078286410616229e-07	0.666583684759858	-1.450820203426353	0.00657859870989104	5.395294457730008	1.8114744135000704	0.00764787526489126
ENSG00000134531	EMP1	4.388197123728379	3.1499235350897674	9.910916362083998e-15	0.17817576926112827	-3.0812315148897595	8.812197551091048e-18	0.6184023353343964	-0.9783818292373345	0.18974642368859862	0.16734497416095404	-3.08479790034969	8.947903863348086e-15	0.2646436718598839	-2.261412693029024	3.2643785619788746e-05	5.667460646992353	2.536204173001083	1.8514132139857215e-05
ENSG00000111348	ARHGDIB	3.3915729797529877	3.2558689903370523	9.910916362083998e-15	0.1488061369653379	-2.922896758340649	7.840506788515778e-17	0.13894482850867765	-2.790343846545555	1.7166082348130737e-07	0.10996955444862692	-3.282462389720362	1.3953976208451006e-16	0.22882723506681693	-2.053016490081721	0.00012547264878185144	5.059089165111818	2.8393713590543244	1.2813434969861295e-07
ENSG00000049130	KITLG	1.8661278614233079	2.4414498547093526	9.910916362083998e-15	0.35635153852225654	-0.9470069347156912	0.013543952562117094	0.307244198251583	-1.0552867770362215	0.11031899121659591	0.2402595700453697	-1.5398287455871058	5.228066978813576e-05	0.2925009004767138	-1.1290029747474544	0.06708751003608873	1.2727771791974352	1.1584532169134452	0.21326680761840358
ENSG00000102755	FLT1	7.288237787575135	3.9332447649477134	9.910916362083998e-15	0.21439831575926974	-3.318704994875036	1.5023122384578825e-21	0.2759326876017401	-2.7110032699391127	1.4456474145954524e-07	0.1589777254529063	-3.668236025695781	1.1907504100433737e-20	0.2964805045648324	-2.601959523699751	4.982555128385154e-07	6.2838370167923685	2.1284514941884023	0.0007538768368718137
ENSG00000139687	RB1	3.11021310237218	2.741975460597243	9.910916362083998e-15	0.4777460186781901	-1.1582328565877493	0.0009697997957158902	0.3326848006545803	-1.5729406064908378	0.0034256603215955896	0.2880724198056423	-1.9095380131497441	1.8285730571260032e-07	0.3462255556663143	-1.5097881405220077	0.005012186542518658	2.5455543583948703	1.5923422157341318	0.03189636534413941
ENSG00000125266	EFNB2	2.711902432586097	2.9025178177440587	9.910916362083998e-15	0.3211079797673081	-1.5138941900791258	9.222067363776565e-06	0.3972647913698812	-1.0183354886951113	0.13337992404533563	0.26775195865752643	-1.7362366555572173	3.8018101133899993e-06	0.20097000644998705	-2.048510601378358	0.00010440372754912439	1.8331193335610858	1.364045091651779	0.10032942366752805
ENSG00000103966	EHD4	2.706817615524998	3.094356028939031	9.910916362083998e-15	0.2731375803508505	-1.689775619630424	4.986738991749771e-07	0.15655755324921425	-2.3409993660079804	6.844430283154638e-06	0.21157186018920615	-2.0187318525636306	5.473830961374479e-08	0.2069394125821649	-1.924589345468837	0.0002511517635527431	2.465505479200063	1.9247058899975493	0.004194984610525767
ENSG00000169032	MAP2K1	2.7051226765046317	2.5120419960513516	9.910916362083998e-15	0.3455826733471334	-1.5837211239622213	2.0979127533517692e-06	0.2798466264329705	-1.7313095605799773	0.0010544567643040019	0.30361159597773085	-1.72154696768899	3.2264231198415482e-06	0.46760348035393023	-0.943732358132402	0.16334382926283225	3.474121357054634	2.2118354884984686	0.0002972765857224233
ENSG00000137831	UACA	2.874616578541263	3.145043467793715	9.910916362083998e-15	0.3377507714015893	-1.420256086602409	5.932064766323038e-05	0.11937513435252588	-2.8074241283339685	2.0524662313034232e-07	0.17451690162499492	-2.385654946429733	5.901982389167951e-10	0.22484763097869837	-1.8717694849298092	0.0005968575118758208	2.4575005912805823	1.8422304743673128	0.010094298554900983
ENSG00000140945	CDH13	3.159366333962803	3.1686095388824613	9.910916362083998e-15	0.26334770291892035	-1.9658168432791725	3.5188486116520144e-09	0.28376056526420085	-1.6592587210911656	0.00205905815076239	0.27372856487756053	-1.830693355358588	8.030505691391094e-07	0.22683743302275766	-1.9917385676339994	0.00013747101903105848	2.353437048327333	1.6293563570970178	0.027691381003030435
ENSG00000109079	TNFAIP1	2.0322318854192063	2.2825212293622243	9.910916362083998e-15	0.314255065564957	-1.397533317172282	3.453059339792409e-05	0.3307278312389651	-1.1589520796642017	0.056910587326378374	0.4398782177945077	-0.7806801475288181	0.08669234347552397	0.37209298223908494	-0.9744193957368114	0.13574823548123077	1.6410020234935485	1.3352379806242776	0.10454929502792037
ENSG00000141753	IGFBP4	5.864489010467435	2.8228358193051797	9.910916362083998e-15	0.6657116653712485	-1.622100307557323	5.865936035968452e-07	0.7827877662460713	-1.20136450973844	0.039887017612581954	0.6108091556874822	-1.691139282981521	2.7020207952086453e-06	0.5412261559841235	-1.7611087910471306	0.0005389880849021268	4.939015846319607	1.6744053550620515	0.017627793942000675
ENSG00000177469	PTRF	2.193251092354006	2.4016944145535946	9.910916362083998e-15	0.3485196365767124	-1.2834837514462558	0.00021627897348843204	0.1702563391585205	-2.2120266997424016	1.941289675262643e-05	0.5414805235350869	-0.48299387527739024	0.44880410349485084	0.30841931682918805	-1.3175428571494219	0.020470956632679026	1.5289335926208183	1.1702123857622166	0.1974379312891732
ENSG00000131477	RAMP2	5.762792669245456	3.2039471841566005	9.910916362083998e-15	0.311318102335378	-2.629455500316099	4.917847677528169e-15	0.2230945133801303	-2.899998291334605	2.2779143546931524e-08	0.24504085502139697	-2.9048183866291204	1.2916840504461429e-14	0.3362765454460179	-2.292726368394396	9.17027512844642e-06	8.525205634246971	2.800652803059955	2.403844125295768e-07
ENSG00000108854	SMURF2	2.450881823449685	2.332632657499375	9.910916362083998e-15	0.4640401902734879	-1.0268530322521596	0.004516738289465811	0.4657587209164124	-0.8919452941555558	0.21543466513936596	0.412385829182351	-1.1705751215347093	0.0026954638681825818	0.35418476384255143	-1.313212115434951	0.01854737610217557	1.76908023020524	1.1865595275152008	0.1823952152895552
ENSG00000129657	SEC14L1	11.156088632051055	3.0978396868136775	9.910916362083998e-15	1.1307308433879295	-1.6847616803961463	8.67846199268894e-08	0.9960974325481258	-1.7023506824618018	0.0008048697570125502	1.1020861869742828	-1.6570108655121336	1.9873148435516965e-06	0.8476556707692523	-1.9426640529475738	9.743134166137487e-05	7.100335584579402	1.3475859583369318	0.09062920747226677
ENSG00000141524	TMC6	2.028842007378474	2.2158339803228664	9.910916362083998e-15	0.3289398817128522	-1.3586995173250205	6.060824749341618e-05	0.3776950972137294	-0.987905124803317	0.1405383829845839	0.3729402281301261	-1.0930740500307725	0.0061723770119472944	0.34025614953413647	-1.1473114691528066	0.05277612748053625	2.3614419362468135	1.8808598944197246	0.00479445427241469
ENSG00000176105	YES1	2.679698591199137	2.3627721837553444	9.910916362083998e-15	0.5374642710129639	-0.9090521553072076	0.01570757297928476	0.42074842435726334	-1.1727188364647843	0.05078947970650741	0.40760454420632375	-1.317761397236228	0.0005019612923555571	0.3979604088118555	-1.2560267558556915	0.026355531964339245	2.033241531548104	1.2802352276924447	0.12790283959927415
ENSG00000134049	IER3IP1	11.474737167879923	2.272696832983768	9.910916362083998e-15	2.129298341444802	-1.0994946224035351	0.001013406312067382	1.6144997678825221	-1.3948775851621846	0.008670481561207541	1.5288158710847157	-1.583381801287772	5.303868460702937e-06	2.2962315588444064	-0.8464615101617272	0.17708977544757212	13.392177489291251	1.9152545310412559	0.0046260026534396675
ENSG00000196628	TCF4	9.488268636010607	2.3469556686790884	9.910916362083998e-15	1.6398044698482959	-1.1761544386711675	0.00033460273035519107	2.160494234839157	-0.6016970369452133	0.49235546596723645	1.319634653383523	-1.4732075527452444	2.4711604542405588e-05	1.3610245981365459	-1.322579204917751	0.012994237066089277	8.116956350353455	1.457036679693663	0.07740542663445524
ENSG00000088832	FKBP1A	34.02759577287405	2.262415743450964	9.910916362083998e-15	5.543028601958837	-1.326267901166966	3.182093674207276e-05	5.146829563067919	-1.2904238952940466	0.01133698603509875	5.442297623963026	-1.2968230778206378	0.0002583160614948644	7.539359944940603	-0.6920313487365863	0.3348601313751276	36.73443066249704	1.7815908281359039	0.011861394286208275
ENSG00000101017	CD40	2.2237599947205995	2.851032976279276	9.910916362083998e-15	0.09006687237375714	-3.198747284403121	9.499550666369459e-19	0.08219271545583749	-3.0853176264612614	2.12386310219966e-08	0.07889120210444975	-3.3011279475042987	3.176268089809732e-16	0.1333167369519716	-2.3796735782510883	1.1070935740520467e-05	5.2432015872598745	3.5130803446231873	8.639015428949884e-13
ENSG00000203883	SOX18	3.422081882119581	3.1181370464221168	9.910916362083998e-15	0.041117485214106526	-4.870563751445492	1.3140731397651084e-32	0.03326848006545803	-4.878685403378501	2.8030717539271248e-15	0.03585963732020443	-4.960018434285155	4.081220005731032e-27	0.06367366540989688	-3.9694944108172927	1.43916872746312e-11	8.469171418810607	3.765654976676396	8.639015428949884e-13
ENSG00000160888	IER2	4.66277724502772	2.6813705264839216	9.910916362083998e-15	0.6001194865773166	-1.4852055766248795	6.969028331599738e-06	0.5459944669566348	-1.4660036209493281	0.006670469719507725	0.37533087061813974	-2.156684358968174	2.3163787615062575e-09	0.5571445723365978	-1.4326449874373548	0.007822528919263149	5.515367776522219	2.1625218623629303	0.0004122462552288518
ENSG00000130300	PLVAP	5.869573827528534	3.501808856722797	9.910916362083998e-15	0.1184575169263545	-3.998256190704759	1.256939228628326e-26	0.09197756253391338	-4.106088815205848	5.008957296765038e-13	0.07410991712842249	-4.580918476004145	3.7520874902970894e-26	0.07362267563019327	-4.41812053638099	2.482480948907816e-13	10.270271200693768	3.2423200253750917	2.15247889687625e-10
ENSG00000105483	CARD8	2.7356315788712253	3.0960052168772703	9.910916362083998e-15	0.31033911459218494	-1.4985187236929929	1.2981664841922211e-05	0.19569694156151782	-2.0261438296423457	0.000126863988298112	0.19244672028509713	-2.1799687330076982	6.835701992353452e-09	0.20295980849404632	-1.968782177436378	0.000207128307998818	2.2173539536961604	1.7358998174919056	0.016102167747782843
ENSG00000128294	TPST2	1.5423945085333426	2.345739372640107	9.910916362083998e-15	0.20754540155691864	-1.5879345542838603	3.3542932281757646e-06	0.2348363298738214	-1.2244991843993918	0.046143426525002466	0.2593847099494787	-1.1618769079215807	0.004095195549701102	0.21688842280246126	-1.3434082743961568	0.019754221664021656	2.001221979870181	2.137151100052243	0.0007304248292934243
ENSG00000198355	PIM3	1.8305341419956154	2.498878483692324	9.910916362083998e-15	0.32698190622646617	-1.0293065129890158	0.009079296549161316	0.16829936974290532	-1.9095280029557307	0.00066372378719781	0.2247203938732811	-1.5847977336275183	7.237429006015235e-05	0.24474565141929114	-1.3429319240564024	0.027706213954838396	1.9051633248364124	1.858736751004082	0.010201598172652373
ENSG00000215183	MSMP	1.18984719229715	2.8169559174103886	1.3398821738519478e-14	0.0234957058366323	-4.23808713668883	1.724621734442982e-16	0.02348363298738214	-3.936454240546779	6.305273841905594e-07	0.017929818660102216	-4.504781127985026	1.8142618715231226e-14	0.029847030660889166	-3.605365705842784	4.165896734035669e-06	3.5141457966520377	3.9757571086324015	1.5525174963859597e-11
ENSG00000181649	PHLDA2	6.500091143104801	2.1604927767999547	1.9341079318544518e-14	1.4391119824937284	-0.8635097431535287	0.018745974566069825	0.44423205734464544	-2.5385549857560354	2.8686149758806416e-07	1.2658451974032165	-1.0338358723611576	0.006993795130359888	1.6077600515998964	-0.5742010862868434	0.578561785800615	6.29984679263133	1.54997944712227	0.035645437710929845
ENSG00000120875	DUSP4	1.2695093262543666	2.236890535137626	2.042353755938799e-14	0.22908313190716492	-1.1644794757772967	0.0016318548024028838	0.21135269688643926	-1.144553846796045	0.08025512153169283	0.2713379223895469	-0.8276381754012299	0.07876840856811497	0.15520455943662365	-1.6106371841166045	0.004173073962460506	1.2727771791974352	1.655048972547468	0.028191231236882334
ENSG00000171700	RGS19	1.3169676188246233	2.184643725573876	2.6547870400886474e-14	0.3054441758762199	-0.76293217899096	0.07190925238963095	0.22113754396451515	-1.1612028522499813	0.0628388886767251	0.2235250726292743	-1.2395889529390964	0.0017344998988797578	0.23678644324305403	-1.0536360293735683	0.1019572221544895	1.0886647570493786	1.319892175503412	0.12064466403943677
ENSG00000107679	PLEKHA1	1.969519141665653	2.166454434183052	2.8221828987495088e-14	0.3837631953316609	-1.0792440208545067	0.002502127790256451	0.3757381277981142	-0.9777821825845283	0.1450957618391979	0.38250279808218063	-1.0321147759199993	0.011130766823148798	0.4019400128999741	-0.8706679998546281	0.2151848078002795	1.65701179933251	1.3338360075383233	0.10423035002637232
ENSG00000145555	MYO10	1.2915435335191288	2.1884871163136554	3.434897804733885e-14	0.26334770291892035	-0.9858433199839576	0.009608591089853307	0.22896542162697586	-1.075213667917162	0.1037906575239823	0.23308764258132883	-1.137298506257586	0.00544984411874199	0.22484763097869837	-1.1009192724415657	0.0812984420390037	1.2327527396000315	1.5485764262792938	0.04585583704478933
ENSG00000151693	ASAP2	1.7000238374274095	2.170728952993115	3.735790455762112e-14	0.43467055797769755	-0.5976359661503915	0.21678997992155577	0.2426642075362821	-1.42008778589397	0.011432191031899868	0.32751802085786713	-1.0422018978731689	0.011049635233995075	0.2586742657277061	-1.3202311698053144	0.0198220244649739	1.2647722912779544	1.1457529067692467	0.21364036408360365
ENSG00000109790	KLHL5	2.4288476161849233	2.14189739455085	4.628043979794581e-14	0.5257164180946478	-0.9139105535623362	0.014869229869624084	0.4638017515007972	-0.9917802708012379	0.13307140278187843	0.5068162074588893	-0.9286662817552397	0.02667095778964606	0.4357666476489818	-1.0864356213495643	0.07295704721739764	1.8411242214805665	1.1557339005476734	0.1989423143193749
ENSG00000107281	NPDC1	4.830576208043985	2.1077238858825704	4.628043979794581e-14	0.9917145838545216	-1.0287226918304029	0.002507055939608708	1.0704622703415025	-0.7809366629254919	0.3158797926917817	0.9813587413295947	-0.9958709112184312	0.011899782649407898	0.8436760666811337	-1.1507717041393695	0.042399958916837795	4.394683467794918	1.4189585866721919	0.06418057053914307
ENSG00000196914	ARHGEF12	1.7118884105699737	2.1554637768029474	4.628043979794581e-14	0.3690783791837657	-0.911147436533837	0.016761150422800897	0.40704963844795705	-0.6370093862956747	0.5344372908136408	0.32632269961386035	-1.0690137666911115	0.008066453825024383	0.28852129638859525	-1.1724427427674555	0.047091283292164526	1.1767185241636664	1.0148425806917336	0.31618503804300196
ENSG00000148180	GSN	3.4508958454658085	2.1636220803462796	5.51426516741482e-14	0.23593604610951602	-2.755386751887227	3.4387956446725054e-16	0.4422750879290303	-1.5933710640928196	0.003162302804941332	0.315564808417799	-2.2282003108558324	1.4428047985596154e-09	0.9272477525316234	-0.4380614938529754	0.7968879702828993	8.869415814784642	3.2371768697576173	6.641693563017435e-11
ENSG00000129968	ABHD17A	2.427152677164557	2.1105720459643598	9.061904296101278e-14	0.6451529227641952	-0.5682625919589686	0.24142389895529967	0.4579308432539517	-1.0287292830846366	0.10564297696191176	0.4912770312868007	-0.9987817093887629	0.013260511923773189	0.37010318019502564	-1.3542853961392864	0.012669599241259205	1.536938480540299	0.8604601065315963	0.4405936297651135
ENSG00000171105	INSR	1.36442591139488	2.250690320421667	9.428795065811275e-14	0.316213041051343	-0.7217334798544544	0.13132169448252137	0.2563629934455883	-0.9506401467900902	0.22948764881186356	0.23428296382533564	-1.1819872336766335	0.006237264289865531	0.2228578289346391	-1.1647212579194965	0.0812984420390037	0.7684692402701495	0.766440181141488	0.5867879254544014
ENSG00000139350	NEDD1	1.2644245091932678	2.1698566227550042	9.853810215306053e-14	0.3485196365767124	-0.4594962375004066	0.4608142362573959	0.1702563391585205	-1.5051689274731572	0.008431032931854257	0.16614965291694722	-1.6559616629017602	1.6858596583408753e-05	0.2487252555074097	-0.9224215087861267	0.20137477738929985	1.0726549812104171	1.352241226200805	0.1121025598628127
ENSG00000128641	MYO1B	1.4864615208612544	2.141935283461164	1.2216661334317173e-13	0.30152822490344783	-1.0249084229436887	0.006222073445473606	0.307244198251583	-0.8648336899549446	0.26417501183663	0.2390642488013629	-1.3527399300529508	0.0005267615667335638	0.2964805045648324	-0.9185507263620682	0.19442797744404605	1.5529482563792605	1.6640536436992295	0.02317203502070362
ENSG00000132640	BTBD3	1.4830716428205217	2.1244173364675225	1.25570002306774e-13	0.3475406488335194	-0.7845340461964174	0.05844305593921255	0.31702904532965887	-0.8223873449854133	0.30285526897807447	0.24504085502139697	-1.3198558859079643	0.0006599904036407417	0.2805620882123582	-1.0108505394024123	0.12155921763502364	1.2407576275195122	1.3025971846252298	0.12764006694613972
ENSG00000109654	TRIM2	1.479681764779789	2.121119746366948	1.2636079852743707e-13	0.2878223964987457	-1.109970509513378	0.0020109871381146765	0.3757381277981142	-0.5517542782467498	0.6316256388830689	0.3382759120539285	-0.7866042915085609	0.08757687916728873	0.2805620882123582	-1.0092036270764322	0.12022849701540972	0.8645278953039183	0.7485216079261902	0.5662298157361989
ENSG00000171223	JUNB	1.516970423227848	2.162659523017229	1.3115277201457604e-13	0.17034386731558418	-1.9828300814467557	6.673142673196867e-09	0.549908405787865	0.056888179383509874	1	0.19244672028509713	-1.716867371326825	7.58652089801977e-06	0.2944907025207731	-0.9488170666058084	0.1814608388606147	2.001221979870181	2.055813210786053	0.001774329197588714
ENSG00000166068	SPRED1	1.2542548750710698	2.139496414019707	1.3787240496094794e-13	0.2515998500006042	-1.0449669978854033	0.00506388395900557	0.3424696477326562	-0.4231024830919847	0.8025288626674396	0.2402595700453697	-1.0691348133867307	0.00967752753840834	0.2308170371108762	-1.0430767693289411	0.10959800763099259	0.8245034557065146	0.940580285861137	0.3873797535986392
ENSG00000161638	ITGA5	1.479681764779789	2.121119746366948	1.514492456548991e-13	0.24474693579825313	-1.3821848186616377	5.8065371188876233e-05	0.33659873948581065	-0.7264569064425017	0.4205787805638896	0.34186187578594895	-0.7687520511314238	0.10058701802770326	0.2925009004767138	-0.9445453336156212	0.1675133494668108	1.304796730875358	1.3830670340453706	0.09062920747226677
ENSG00000132429	POPDC3	1.3491714602115832	2.140226603427581	1.646737257570718e-13	0.3367717836583963	-0.6609441404269731	0.15541275121894002	0.21135269688643926	-1.293065541722505	0.03194000066606913	0.30361159597773085	-0.80081353134883	0.08583787625613871	0.2308170371108762	-1.1557712559753845	0.06034255464604456	0.752459464431188	0.6902055210979505	0.633269451096779
ENSG00000143344	RGL1	1.50680078910565	2.108184411955115	1.7281088078571873e-13	0.3289398817128522	-0.9197413694274712	0.015807746759439033	0.4324902408509544	-0.36246927919983474	0.8689918973417231	0.2797051710975946	-1.1409011754107599	0.004209187557432064	0.22882723506681693	-1.3575215899968225	0.015375915644650417	1.1206843087273013	1.1102169007272154	0.24229727357600803
ENSG00000237441	RGL2	1.3712056674763453	2.1171260953357653	1.9162539966575227e-13	0.2662846661484994	-1.1150081965355556	0.002015637211226837	0.3326848006545803	-0.6262168253078463	0.5602567586076298	0.231892321337322	-1.2862512246821656	0.0010033324426016218	0.2845416923004767	-0.8705930998608865	0.2283228090600133	1.336816282553281	1.5396511964998099	0.044634593697248655
ENSG00000168917	SLC35G2	1.3576461553134147	2.1258408948328036	2.782697683694249e-13	0.23789402159590203	-1.2828492386212427	0.00029545042814689733	0.16047149208044462	-1.726977258056099	0.0015993960075958557	0.16136836794091994	-1.8389916519674343	1.2710733543281235e-06	0.3621439720187885	-0.4682705108996046	0.763702997761845	2.313412608729929	2.465291246197332	2.266073095250619e-05
ENSG00000010810	FYN	2.0542660926839686	2.0801290103570276	3.2186330300660416e-13	0.43369157023450455	-0.9970151672080063	0.006250955511201754	0.4344472102665696	-0.8676111344090573	0.23547791948462152	0.46737060640666445	-0.8219777984811707	0.061699324511574845	0.3661235761069071	-1.1314744638080851	0.05599501625650325	1.713046014768875	1.2690985141014268	0.13361319939252772
ENSG00000087303	NID2	1.4305285331891662	2.0952702535895296	5.846150509161301e-13	0.2750955558372365	-1.1458071057268522	0.0015771576098825935	0.340512678317041	-0.6699029026957898	0.5065977535627362	0.2247203938732811	-1.418258547024588	0.0002578173134320003	0.2964805045648324	-0.885789431204714	0.22118865682552608	1.6810264630909522	1.8254977653026003	0.009031501755236057
ENSG00000139318	DUSP6	2.1101990803560566	2.067236252787501	6.674978534927891e-13	0.44348144766643466	-1.0133596193754275	0.0055710658206402	0.5694780999440169	-0.4886827720942059	0.7167694559528777	0.36815894315409886	-1.2685585222250186	0.0009817939278322907	0.4138788251643298	-0.9910781870297313	0.12680851646468558	1.977207316111739	1.4442627941345834	0.0652109244117591
ENSG00000168827	GFM1	1.0610318267493104	2.147050212011151	7.136579293980613e-13	0.20167147509776057	-1.1312878456418616	0.002990565132070699	0.16438543091167498	-1.302709366739343	0.03991900632595072	0.19364204152910394	-1.1426889662362518	0.00746516824570126	0.286531494344536	-0.43389697862850274	0.8267947149529348	0.9685914382571676	1.4557658321050682	0.08410876109240886
ENSG00000196586	MYO6	1.8525683492603775	2.055341609249804	7.627485141382968e-13	0.32404494299688713	-1.3315616755842727	8.696117810100626e-05	0.4129205466948026	-0.7993648847938739	0.31542546445492803	0.2916583835376627	-1.4405220022070788	0.00012065858050044735	0.5452057600722421	-0.3545021042797418	0.8998481132843532	2.1933392899377187	1.811722456937383	0.008055329425204868
ENSG00000198668	CALM1	18.52737843162414	2.0131640335532364	8.21859238609675e-13	3.613443760125409	-1.178755093410585	0.0003193947700494461	2.9256692763446916	-1.366092774273936	0.006641547359924667	2.3033840372011314	-1.8444580978394456	7.378978702685952e-08	5.853997613622395	-0.26898410779628623	0.944726532930657	29.457987543689065	2.2699108834917574	0.00015680122756174365
ENSG00000179820	MYADM	2.552578164671664	2.0490641636475493	8.449444557468226e-13	0.469914116732646	-1.2509391545970865	0.00024708101334438616	0.5342526504629437	-0.903574837111503	0.20179086339627472	0.5988559432474141	-0.7906175127829131	0.07740467418623327	0.5611241764247163	-0.8248219322915487	0.25690542631756397	2.4815152550390245	1.490729334685575	0.05125830723041935
ENSG00000108511	HOXB6	2.3983387138183296	2.0611427810749574	8.961969276761096e-13	0.5100526142035595	-0.9971791953990239	0.00681136340672043	0.538166589294174	-0.78667161003478	0.3396859189363904	0.2653613161695128	-1.992288062434005	5.3098200977573345e-08	0.5929610091296648	-0.6316445780100027	0.5244025628987271	3.2339747194702126	2.0272735125514654	0.001561454799640263
ENSG00000185614	FAM212A	0.8915379247126793	2.1197851644427756	9.627735439772987e-13	0.1341213208174427	-1.5355090580072077	1.588683262328229e-05	0.2622339016924339	-0.3119246554457198	0.9448330670918846	0.08964909330051109	-2.0944670096053875	9.282770903787252e-08	0.22086802689057983	-0.5860610781605327	0.6119488940109298	1.2567674033584737	2.142503425907432	0.0009537219982835728
ENSG00000104964	AES	5.433974499294392	1.999827976011677	1.0941865458546696e-12	1.4410699579801143	-0.6500341497846596	0.11650985330942	1.3307392026183211	-0.688100662499541	0.4274398774047641	1.2036884927148621	-0.9204519311609347	0.018011044766257776	0.9451559709281568	-1.2210642613812845	0.025790735250459985	3.458111581215673	0.799468883112068	0.47931431449743966
ENSG00000071242	RPS6KA2	1.0728963998918746	2.0848536050004784	1.2539938592302453e-12	0.2604107396893413	-0.7475033152514503	0.08920323325439228	0.16829936974290532	-1.3197828800982845	0.028677778215287917	0.2725332436335537	-0.6288343936660716	0.24649523677293392	0.18306178805345355	-1.1890142824874057	0.053678714499194	0.6804154731558616	0.8565627562252356	0.478425489246639
ENSG00000143248	RGS5	10.515401682352591	2.003490963898193	1.6753659663426333e-12	1.7866526313272477	-1.415919747737353	9.542526579203215e-06	1.8356373118470373	-1.2168411239883379	0.022224657532956084	2.2125396226566134	-1.0043644323671914	0.008795850273656994	2.960825441560205	-0.4619823903334741	0.6836008064882986	13.976534307413344	1.964709568456495	0.0033691480904650653
ENSG00000164081	TEX264	2.239014445903896	2.0202040652475413	1.7852225236863206e-12	0.39746902373636306	-1.330034463690661	7.788748867455844e-05	0.450102965591491	-0.9832080092465207	0.13753405012741488	0.3251273783698535	-1.591457618695629	1.4082800632197272e-05	0.8277576503286596	-0.0018843535845297632	1	2.6256032375896776	1.7735836105261331	0.010248416429533771
ENSG00000185291	IL3RA	0.40170054782681563	2.3856373349240494	1.916952469996687e-12	0.03328558326856242	-2.304758176334117	8.251474949336997e-08	0.048924235390379454	-1.503615454903692	0.049968178788385526	0.025101746124143103	-2.629102202835818	8.612003485816887e-08	0.04576544701336339	-1.5976864032801603	0.027521330738603352	1.016620765774052	3.367609254045396	3.2584104525038028e-09
ENSG00000129538	RNASE1	0.4135651209693798	2.558107363327549	2.0801409962890717e-12	0.020558742607053263	-2.974609574641787	1.1423397969492137e-09	0.01956969415615178	-2.751122191706229	0.00040145907470996657	0.005976606220034072	-4.513221490785678	8.191075372258573e-13	0.02387762452871133	-2.4757105485614828	0.0012727981767686324	1.2967918429558773	3.9352084828783984	7.714191422063735e-12
ENSG00000174718	KIAA1551	1.4779868257594229	2.034255648926953	2.372317439754496e-12	0.38670015856123996	-0.6486128588166644	0.16301279136550406	0.3248569229921196	-0.8325119110572043	0.2940555518021935	0.28687709856163546	-1.1138229001438344	0.006119375391361812	0.3203581290935437	-0.8524922973205358	0.24705303412623428	0.9445767744987255	0.8344905986469372	0.47931431449743966
ENSG00000114353	GNAI2	5.233971694891167	1.9765776125684513	2.3941307332246767e-12	1.2296086054504236	-0.8817882196459832	0.013517157540763488	1.2935567837216329	-0.6878633100912583	0.4295942365573739	1.1427271092705147	-0.9596925375686174	0.012481619702520423	1.068523697659832	-0.9868340911526271	0.10843421122385463	4.5627861141040125	1.2725820857875112	0.11828612676130368
ENSG00000059804	SLC2A3	1.850873410240011	2.0846028729086346	2.406030267226938e-12	0.38670015856123996	-1.0118001339502036	0.008169043849810917	0.40704963844795705	-0.8029069213991057	0.34893354107682867	0.4135811504263578	-0.8491288598201383	0.06542975645365204	0.32234793113760296	-1.1636087649755975	0.062236059790463705	1.5609531442987412	1.2900385186136192	0.14071891110423942
ENSG00000164983	TMEM65	1.1762876801342195	2.041970794241886	2.4755034387171523e-12	0.311318102335378	-0.621863887764637	0.19759922020866572	0.1878690638990571	-1.3187909962222324	0.026146618612878945	0.22830635760530155	-1.1077700403360322	0.006993795130359888	0.2487252555074097	-0.8844536585871061	0.21966068187598084	1.0006109899350906	1.2817709026300188	0.14071891110423942
ENSG00000139289	PHLDA1	5.291599621583622	1.993457906218993	3.5417429823084864e-12	0.9613659638155383	-1.3102867460522267	6.226770406075534e-05	2.009807589836788	0.024538610854039078	1	1.0148277361617855	-1.1629550564435598	0.0025147664282119753	1.118268748761314	-0.9226299278345926	0.16539536704192165	4.458722571150763	1.2296219395368495	0.1495670081420396
ENSG00000152818	UTRN	1.7559568250994977	1.9999217076657243	4.2157395117827796e-12	0.4229227050593814	-0.82040574230326	0.038301598760227124	0.39922176078549637	-0.8015186608430933	0.31283533190669094	0.40760454420632375	-0.8395300714701903	0.05616269550462538	0.32433773318166226	-1.1228323963220292	0.06107319116505898	1.392850497989646	1.1443226027136908	0.21010072356345136
ENSG00000116991	SIPA1L2	1.664430117999717	2.0086557472321425	4.285849212803709e-12	0.4170487786002233	-0.7441658299245281	0.07620051954629835	0.4461890267602606	-0.5344144912318802	0.6492175828347873	0.36576830066608523	-0.9254366317319369	0.0294967826625964	0.3024499106970102	-1.142317465314914	0.056693945310010624	1.0086158778545713	0.7371873412550204	0.5702215164062348
ENSG00000095794	CREM	5.8356750471212075	1.9699335561151028	4.363013547570373e-12	1.3999524727660078	-0.8496778965379146	0.020275612210037697	1.1585258940441856	-1.036659680783562	0.09450744643910225	1.210860420178903	-1.0486397259803062	0.005585107019977161	1.2814325163741749	-0.8771883693162741	0.19452973800652082	6.235807689275484	1.5902982218694885	0.027050604303091523
ENSG00000109689	STIM2	1.0000140220161233	2.020152379063545	5.449892970940574e-12	0.24572592354144612	-0.769351500087194	0.07099615537895014	0.2778896570173553	-0.46612516735328313	0.7594874035117382	0.1984233265051312	-1.0843338892889631	0.008975899034637181	0.18306178805345355	-1.1184583520158944	0.07435742304737758	0.696425248994823	0.9622193434863844	0.38115684489525725
ENSG00000115457	IGFBP2	14.949362159630859	1.934211312938628	7.79339106961403e-12	3.4078563340548764	-0.9639350900942012	0.005301335201656084	2.5714578121183442	-1.281840385026563	0.012155478226557808	2.4755102963381126	-1.439396801286226	3.7502244241433354e-05	4.652157179010591	-0.34408983961717654	0.8500532189625243	20.028229574540774	1.9329681197423527	0.0038306167776440527
ENSG00000169908	TM4SF1	2.552578164671664	2.1493253284050393	8.118240977739949e-12	0.17719678151793525	-2.7383425081292305	1.3540405298433997e-13	0.26614784052366425	-1.9096513196185039	0.0011172348820670736	0.1589777254529063	-2.814503365976435	9.308463278012944e-12	1.0506154792632987	0.2628586094575024	0.8734930585765528	5.955636612093659	3.0433036619694445	4.181200054542991e-08
ENSG00000141179	PCTP	1.3000182286209603	1.9777044029942088	1.1120567635719689e-11	0.2897803719851317	-0.9699234938012188	0.010371545113841269	0.2622339016924339	-0.9996347916562083	0.14216997449153335	0.23667360631334927	-1.2532576978078174	0.0014364014015180735	0.39000120063561844	-0.3702658724407907	0.8861479550834216	1.3128016187948388	1.5109347767717356	0.05214652496271229
ENSG00000075790	BCAP29	1.8034151176697544	1.972941573443266	1.1299528698421917e-11	0.3387297591447823	-1.2657438351871522	0.00024763194611826246	0.2700617793548946	-1.4626233298984892	0.007980942524582823	0.24504085502139697	-1.7239613891772585	3.091311404642273e-06	0.6208182377464946	-0.1502509667161277	1	2.9938280818857907	2.3193594295877524	8.56389209378234e-05
ENSG00000067082	KLF6	3.4847946258731346	1.9421582088653735	1.1373513701088567e-11	0.9133955643990807	-0.7113502173203231	0.07546630585064922	0.6868962648809276	-1.0632913201312628	0.0847189493063913	0.8582406531968928	-0.77932929989734	0.07805797098162158	0.6904613092885693	-1.053179552533535	0.08005835873009569	2.921784090610464	1.1916832416527283	0.16758289395422832
ENSG00000107290	SETX	1.310187862743158	1.9758623638393131	1.1621434220854364e-11	0.3054441758762199	-0.8932352818198777	0.02200365406336958	0.307244198251583	-0.7655363995904433	0.3727345468781425	0.32632269961386035	-0.7351926257880212	0.12620110904233528	0.2586742657277061	-1.031923900123819	0.11006555014943954	1.0006109899350906	1.0737684861478596	0.27237476071515354
ENSG00000170270	C14orf142	1.3678157894356127	1.9577528121894106	1.472231593545653e-11	0.39746902373636306	-0.511399616767054	0.35036213009914696	0.2328793604582062	-1.2733585430069323	0.03114696714951525	0.24504085502139697	-1.2922601603280304	0.0008717846085163585	0.40392981494403335	-0.40866020713192386	0.8303137004182397	0.9685914382571676	0.9462740329813539	0.37656651642084216
ENSG00000119865	CNRIP1	1.0067937780975884	1.987561827723924	1.7173952663141108e-11	0.34166672237436135	-0.1956934388078031	0.9141026314380408	0.1624284614960598	-1.333457816995361	0.026562878692860704	0.13746194306078366	-1.7025462104364624	9.682834223942336e-06	0.1969904023618685	-1.0357519372644588	0.11944170597681257	0.9125572228208025	1.3494398338835873	0.11365999517339671
ENSG00000151778	SERP2	1.0271330463419843	1.9807910055382345	2.190170021195823e-11	0.23887300933909505	-0.8931989571948771	0.0252731133506516	0.25049208519874283	-0.698581235945801	0.47101666613983073	0.26655663741351965	-0.6606832597054113	0.20814047088562843	0.20097000644998705	-1.0401146802573016	0.11859471331820985	0.6644056973169001	0.8259332372801944	0.5169448733988592
ENSG00000140406	MESDC1	1.8847721906473374	1.9353294843137268	2.258077370227241e-11	0.784169182297603	0.17164454657882477	0.8907739867399538	0.2563629934455883	-1.6311803074934774	0.001957485535843255	0.27731452860958095	-1.6223404794659773	9.63288439271651e-06	0.3104091188732473	-1.3382941426995147	0.015288096829711549	1.2407576275195122	0.8181187969933879	0.4829402466788293
ENSG00000072832	CRMP1	1.3729006064967115	1.9160142975851477	3.527556069534795e-11	0.32698190622646617	-0.8973411727805108	0.0189069380082622	0.39139388312303564	-0.49315962433590166	0.7084402001811835	0.2988303110017036	-1.0011095554722034	0.015083952564947364	0.3163785250054251	-0.828759770911295	0.2592342072721926	1.1687136362441857	1.2044764954612002	0.1760309182095027
ENSG00000153071	DAB2	1.1915421313175163	1.940913325674067	3.569498705359418e-11	0.26334770291892035	-1.0093022928079467	0.00713720008572583	0.37182418896688385	-0.33031904094521547	0.9141626207307065	0.26655663741351965	-0.9385273255183486	0.02942129941879048	0.2606640677717654	-0.8932623563033748	0.21109972560577533	0.928566998659764	1.0845965324059397	0.26884305462066677
ENSG00000071054	MAP4K4	6.07805132703359	1.8755880869029657	4.195052932816507e-11	1.575191278797557	-0.7793251550435907	0.03750504930099594	1.6849506668446685	-0.5688022637192923	0.5934970593064738	1.649543316729404	-0.6594548180177074	0.14272207117714694	1.2197486530083372	-1.0761796006554967	0.0636566963188695	3.954414632223478	0.7577488301471988	0.5244453172809788
ENSG00000105619	TFPT	1.4830716428205217	1.9262964581016804	4.330588403868072e-11	0.2878223964987457	-1.2410580233050925	0.00039849092897098113	0.31702904532965887	-0.9422150429872251	0.18385500937784532	0.28687709856163546	-1.1884970873152163	0.0027843615327756686	0.4894913028385823	-0.24879745207732595	1	1.8091046698026436	1.7796491861663766	0.011244954721833476
ENSG00000120075	HOXB5	2.3491854822277065	1.9084154476965793	4.41349139824976e-11	0.6069724007796677	-0.7603627168599393	0.06250307841795878	0.6888532342965428	-0.45517946513818003	0.7594874035117382	0.37652619186214653	-1.504673970830517	4.4367247621087836e-05	0.5491853641603607	-0.8142770323536056	0.26482835643872515	2.4815152550390245	1.535508714063605	0.039839651871267215
ENSG00000133030	MPRIP	1.2356105458470403	1.9235839292366568	4.61551013885334e-11	0.35733052626544953	-0.5448074078956971	0.29886671472723597	0.2935454123422767	-0.777186410182652	0.356619001768775	0.2892677410496491	-0.8743043508225031	0.04766409642526877	0.21887822484652053	-1.2299122204496822	0.0367160373691472	0.8645278953039183	0.9082729104352624	0.41595125697824215
ENSG00000205250	E2F4	1.5559540206962732	1.913859879344828	4.74698061446116e-11	0.46599816575987396	-0.4880310197661235	0.38013326881518916	0.2896314735110464	-1.1645486653902215	0.05438322314403505	0.3143694871737922	-1.1257050542707387	0.004415305689664296	0.37209298223908494	-0.7729130318091588	0.32169240413858613	1.2967918429558773	1.1692393424615883	0.19338265531915994
ENSG00000171208	NETO2	1.9220608490953963	1.9089032135516633	5.696566773849554e-11	0.7273878931924083	-0.04322423349661525	1	0.2974593511735071	-1.4518471264900037	0.007974122274770101	0.31317416592978536	-1.4773049896548989	7.460148771368247e-05	0.3382663474900772	-1.2531149691898706	0.027679188309536727	1.6410020234935485	1.2021226637683295	0.17336793707382625
ENSG00000137845	ADAM10	2.808513956746977	1.8766650215436076	6.638356311295055e-11	0.6108883517524398	-1.0830481589771868	0.0018119572984526605	0.8258410933896052	-0.4717859735433344	0.730590918279752	0.6263483318595707	-0.9892747647461497	0.013675489075330696	0.7720431930949997	-0.5786172506711498	0.578561785800615	2.64961790134812	1.3360976520013057	0.09614820446690826
ENSG00000185262	UBALD2	1.4932412769427197	1.905616337324879	7.335615248696814e-11	0.47676703093499706	-0.37474782041467647	0.6162943945650944	0.31702904532965887	-0.9657852886048006	0.16295206937003034	0.17810286535701536	-1.9669760976373756	1.1445768468485571e-07	0.3502051597544329	-0.8084060182140567	0.28732217056305903	1.7530704543662785	1.7046159014666562	0.01726340547567748
ENSG00000204217	BMPR2	1.4830716428205217	1.8969773449381087	7.754913089299862e-11	0.30348620038983387	-1.1714385458474066	0.0009239933905700743	0.5557793140347106	-0.058974075357966615	1	0.33468994832190807	-0.9541075012521887	0.02386793608484939	0.3183683270494844	-0.9519159560384509	0.15699515784017942	1.2647722912779544	1.1947632154308132	0.18303506089439775
ENSG00000150687	PRSS23	12.171357105250477	1.8670473593667292	8.74391020625121e-11	2.042168432300624	-1.525719550091293	1.5014391590422915e-06	1.7945409541191184	-1.5586940387664998	0.0014879961317643942	2.24003201126877	-1.312311744892513	0.0002613722419923468	4.550677274763568	-0.08620294736456069	1	22.581788820855124	2.4353785402340486	2.456728249146569e-05
ENSG00000265666	RARA-AS1	1.1220496314824977	1.901652481927714	9.087969555716183e-11	0.2741165680940435	-0.86224418723242	0.02915998362852254	0.38943691370742045	-0.18160594152025067	1	0.26775195865752643	-0.856484009714221	0.05439558835743365	0.20097000644998705	-1.2253024989795593	0.03800562560511905	0.7604643523506688	0.8475465281173349	0.4729028194158638
ENSG00000173327	MAP3K11	1.2813738993969308	1.8815785407393868	9.140270984916437e-11	0.3994269992227491	-0.43740209550372566	0.4738439633859584	0.29941632058912226	-0.8299776124174686	0.28537402661190925	0.29643966851368997	-0.9224533683833158	0.03014594064025936	0.24673545346335043	-1.128286906035813	0.06011211734350572	0.8645278953039183	0.8266139766769481	0.4826928320659311
ENSG00000148400	NOTCH1	1.1881522532767836	1.8865038454932646	1.1528335611125798e-10	0.35047761206309846	-0.5355891085579844	0.3117482043432325	0.26810480993927943	-0.8808521745084485	0.23643523758138896	0.3227367358818399	-0.6472686048043486	0.209133915709019	0.20097000644998705	-1.3226640991757255	0.020470956632679026	0.7684692402701495	0.766440181141488	0.5532652831031404
ENSG00000146386	ABRACL	7.48824059197836	1.8412786597359865	1.1804492922564862e-10	1.7670728764633876	-0.9683008382210538	0.005106958220127077	1.5029525111924569	-1.0999937563047881	0.0632400552087974	1.5300111923287225	-1.1587183338079767	0.0014711690945288136	2.3201091833731176	-0.41117297754359794	0.7597281654914008	9.886036580558695	1.8484347548371005	0.00764787526489126
ENSG00000240849	TMEM189	1.610192069347995	1.8805190474679143	1.2127800427901893e-10	0.4287966315185395	-0.7257200751012973	0.08502775062283766	0.3268138924077348	-1.051931457966715	0.0993381207970499	0.4207530778903987	-0.7187238830241285	0.1286267025279861	0.3561745658866107	-0.9161955315532165	0.17803789270087203	1.3848456100701654	1.196965793758462	0.17424972709409015
ENSG00000131236	CAP1	6.535684862532493	1.8356086243122802	1.228905148994283e-10	1.482187443194221	-1.0408941321037346	0.001967171562674474	1.2250628541751016	-1.2091932822955282	0.0312696563453097	1.4570965964443068	-1.0186459925372418	0.006723051409039692	2.1867924464211463	-0.28977798060379145	0.9189512354054189	8.1809954537093	1.758327064640266	0.013941567579418057
ENSG00000173598	NUDT4	4.0288700514107205	1.8442855325433203	1.6785658096884118e-10	1.097445260119367	-0.7127479327589485	0.07459071339679713	1.3600937438525489	-0.26944302765040173	0.9774288420193139	0.8881236842970631	-1.0309351805118583	0.00896672835758121	0.895410919826675	-0.9359644645337452	0.14989051030540732	2.793705883898773	0.8371819450628021	0.45181509492110106
ENSG00000150867	PIP4K2A	1.1661180460120217	1.8852324123970596	1.746164772963937e-10	0.3690783791837657	-0.4060164710340399	0.5545756304427152	0.3424696477326562	-0.4642248337703596	0.7594874035117382	0.2402595700453697	-1.111014211800148	0.006578855135087934	0.21091901667028343	-1.2209492197821579	0.04086203595291931	0.6884203610753423	0.6279909227738867	0.7060960844529209
ENSG00000125249	RAP2A	1.8118898127715861	1.8552169089374293	1.9912628500252948e-10	0.4640401902734879	-0.8134407862030085	0.03926208111526291	0.6301441518280874	-0.21128633897574822	1	0.46737060640666445	-0.7584811948914959	0.09709486516695946	0.3561745658866107	-1.1159291846859927	0.060326115333055486	1.0646500932909364	0.5970279556210089	0.7173835201563157
ENSG00000112335	SNX3	18.99179172320451	1.8195105222528256	2.0562259809253457e-10	4.523902361294911	-0.9677666437424186	0.00510790136516931	4.536255105395983	-0.8426684608178285	0.19063250651615216	4.196772887707925	-1.044817760058785	0.005295433676350444	5.8102219686530905	-0.44662456597484645	0.6974390239055431	21.86935379602134	1.6125444268716196	0.034093862265935554
ENSG00000164543	STK17A	0.8034010956536313	1.9169397024856039	2.693645020079866e-10	0.18307070797709332	-0.9712106645606422	0.015088802158509827	0.12133210376814105	-1.4717859735433345	0.013857055921699378	0.11953212440068145	-1.6091848922323126	5.481071934373024e-05	0.2944907025207731	-0.07870819391535644	1	1.1206843087273013	1.9959760318625814	0.003429457407226791
ENSG00000157514	TSC22D3	3.22038413869599	1.8251901884310369	3.122061639518589e-10	0.7410937215971105	-1.0223153014992865	0.00403981804814319	0.7984435215709927	-0.7775674521102716	0.33009746555443564	0.7303412800881637	-0.9964014789394279	0.013140960598799748	0.9093395341350898	-0.5695379433500293	0.5824964970459218	3.898380416787113	1.6986518472070071	0.01504300323134472
ENSG00000234608	MAPKAPK5-AS1	1.932230483217594	1.8395477258471835	3.139404478592533e-10	0.5599809891064031	-0.6035161964656608	0.20056153650269515	0.4579308432539517	-0.8372998289010666	0.27023570375783834	0.4984489587508416	-0.7693364826796812	0.0906072730253462	0.380052190415322	-1.1253303325160826	0.05823997275184102	1.6169873597351063	1.1274655244297611	0.22185936626128178
ENSG00000145860	RNF145	3.4356413942825115	1.8073009063841714	3.379008204462183e-10	1.1571635124541408	-0.3499519758342114	0.6082268141892339	0.8630235122862936	-0.7686918019562644	0.3299591642263044	0.8044511972165861	-0.9555684765557624	0.01726713821822078	0.724287944037577	-1.0412799926042662	0.0812984420390037	2.225358841615641	0.7106016404765082	0.5778314646716325
ENSG00000137714	FDX1	4.23565261189541	1.8005582574955543	3.5942005228245503e-10	1.344150171404006	-0.46688690820677564	0.37129182717159354	0.8610665428706784	-1.1047505162738365	0.06184290035792486	0.8510687257328519	-1.2125837271883062	0.00111096251322736	1.2754631102419969	-0.48324908253820636	0.7060591278014102	3.7863119859143826	1.2018655455897294	0.15373035476714417
ENSG00000128923	FAM63B	1.7373124958754684	1.829683790355175	3.700475561609986e-10	0.45327132509836476	-0.798927424508171	0.043798270504668314	0.450102965591491	-0.7026117984667928	0.4311465181336661	0.3777215131061534	-1.061536229331673	0.007782480142081095	0.4954607089707601	-0.5484861104304359	0.6183631840341094	1.6410020234935485	1.3103907748899442	0.11288705034794219
ENSG00000160213	CSTB	6.132289375685311	1.7948919984033143	4.424182011161659e-10	1.4312800805481842	-1.020025807547631	0.002723654625323745	1.3874913156711615	-0.9424493153420846	0.14881898043743153	1.3710334668758162	-1.0415227130200067	0.005585107019977161	1.9161793684290844	-0.4279295461534762	0.7315716689802143	8.06892702283657	1.8123107042240985	0.010201598172652373
ENSG00000176485	PLA2G16	1.6508706058367866	1.8550294940630765	4.5379390075948797e-10	0.4542503128415578	-0.6856159896700855	0.1265962123827175	0.2622339016924339	-1.4439476017185493	0.010049899566996078	0.37891683435016016	-0.954513419699752	0.025157733786374495	0.5253077396316493	-0.3554243295416425	0.905719701186593	1.4969140409428954	1.2630235002029986	0.1467703734307767
ENSG00000233461	RP11-295G20.2	1.391544935720741	1.8357386378338292	4.713280667264942e-10	0.49928374902843636	-0.20571681699605116	0.8926328402857551	0.28180359584858566	-1.0823882954225903	0.09316927017623663	0.31317416592978536	-0.9995361785264187	0.01672575549788871	0.24275584937523187	-1.3089790850345184	0.02241298794593195	1.0326305416130135	0.9425180901026295	0.38011446005216376
ENSG00000156136	DCK	1.0457773755660136	1.8508192741221379	5.270521752430515e-10	0.36614141595418664	-0.24068424817486922	0.8493271989299894	0.12328907318375623	-1.8876122310162484	0.00046516286980202584	0.11236019693664055	-2.1574906878075772	1.4829512619549758e-08	0.3502051597544329	-0.2727329244893717	1	1.2887869550363966	1.7493105416162695	0.014852138902406596
ENSG00000034510	TMSB10	279.9852818352905	1.7582467148101202	5.730843060010981e-10	80.48845629435671	-0.6802775002064632	0.08394235896053888	81.22205862569236	-0.5743536625031371	0.5216089528596597	81.99664669637946	-0.611667055638633	0.1829558681317691	62.61111111836923	-0.984373109834503	0.07361822394923803	191.2367723963945	0.7561026047182962	0.633238099624534
ENSG00000138835	RGS3	2.077995238969097	1.8172185190466024	6.677040679819002e-10	0.39551104824997707	-1.3483337650551253	6.771766043576839e-05	0.48924235390379456	-0.8623615863182199	0.24451741739458457	0.7159974251600818	-0.28018879133241514	0.7953694626338159	0.5073995212351158	-0.8033670975125127	0.2847897167753486	2.0572561953065462	1.375139320812904	0.08859647880990171
ENSG00000165886	UBTD1	1.511885606166749	1.7963568239223087	6.895921860440009e-10	0.36614141595418664	-0.9530504192534124	0.01023056881863146	0.43640417968218476	-0.5517126031557205	0.6170258567997605	0.5044255649708757	-0.35267924147091145	0.6525212338562821	0.28852129638859525	-1.197274595747391	0.03902590948927131	1.1126794208078206	0.9041941214896011	0.4070747866405441
ENSG00000157045	NTAN1	4.01531053924779	1.770241747897371	7.527002852420875e-10	1.495893271598923	-0.18588320799060276	0.8926328402857551	0.8884641146892909	-0.9922952598690216	0.1136685437869141	0.9813587413295947	-0.9097472467475213	0.02506756044829247	0.7999004217118296	-1.1532045455638535	0.04001916277110813	2.5455543583948703	0.6538937071394086	0.6305803257692482
ENSG00000143549	TPM3	6.917046142114914	1.7602002520291338	8.596382763695387e-10	2.022588677436764	-0.6476744663323284	0.11662056760834504	1.1878804352784131	-1.391677995665143	0.00804523373454183	1.423627601612116	-1.201264129213187	0.0008353477749124004	2.3280683915493547	-0.3308534880655962	0.871287452997958	8.62126428928074	1.7011934365567771	0.01933095461012234
ENSG00000125753	VASP	1.288153655478396	1.7966781551466169	1.011973612221554e-09	0.3377507714015893	-0.8134009800324108	0.04339632212666683	0.3326848006545803	-0.7272071952672531	0.41519498141738254	0.34305719702995574	-0.7438344189270943	0.11358665038431814	0.32632753522572155	-0.7559125069294785	0.34935350984000196	1.1527038604052242	1.207093905555579	0.17366859311561253
ENSG00000272325	NUDT3	3.147501760820239	1.7596782060832092	1.1147607085172982e-09	1.0856974072010508	-0.3420071053567371	0.6262419964443077	0.6673265707247757	-1.0648251645871698	0.07902968992970721	0.8271623008527156	-0.7945975326089809	0.06552554592524025	0.6964307154207472	-0.9964220902299035	0.10397503995027778	2.32141749664941	0.8793128403543995	0.40872744959741
ENSG00000132963	POMP	31.049587914090445	1.7400212795667866	1.1487261649071661e-09	8.424189530175873	-0.7971579462633693	0.029168726996872316	5.984412472951215	-1.2287115433227127	0.01690370042518748	6.882659722991238	-1.0940820261220798	0.0027051168504581176	11.339881849093823	-0.2116295221738409	1	37.59095366988148	1.6400246787534405	0.026929072065782957
ENSG00000153147	SMARCA5	3.945818039412771	1.7640213199364423	1.1535229520848788e-09	1.1806592182907731	-0.6026981459113208	0.16936895571919222	0.9843556160544347	-0.8082053941305953	0.2852457400525909	0.8403108345367906	-1.142101108037041	0.0027042477428190974	1.1023503324088397	-0.6272946178029747	0.5035918515681398	4.09049772685465	1.4108222141898699	0.06721785350574536
ENSG00000127947	PTPN12	1.9339254222379605	1.771995093831807	1.3786793228492529e-09	0.5854346704294214	-0.5747165808984166	0.2326827614369567	0.592961732931399	-0.47216558018698984	0.7327371008528036	0.46139400018663035	-0.9473678130122265	0.021210481110903675	0.4457156578692782	-0.92269759625054	0.16482955157437765	1.4728993771844532	0.939209683357185	0.3615930705391012
ENSG00000142627	EPHA2	1.064421704790043	1.8002810318145084	1.4663338650164557e-09	0.32404494299688713	-0.5418143646081903	0.3117482043432325	0.20156784980836337	-1.2053071865234213	0.050641824693196724	0.3406665545419421	-0.4225940312304244	0.5646179545470006	0.214898620758402	-1.1046430871936814	0.07695620828960725	0.7044301369143038	0.7491759738372703	0.5781822264887944
ENSG00000213977	TAX1BP3	5.1848184633005445	1.7416645684419856	1.543222363566234e-09	1.4616287005871675	-0.7272059586265334	0.06142617712497076	1.219191945928256	-0.9164122695881364	0.1668595888549818	1.706918736441731	-0.4183224433091888	0.5011372317495209	1.203830236655863	-0.9344003636225192	0.1399736608308936	3.9303999684650357	0.9081682545577863	0.37523375282244403
ENSG00000145632	PLK2	3.9848016368811963	1.7490440988075833	1.7767963732901074e-09	0.6794174937759506	-1.5775803896278475	9.233587410014067e-07	1.3914052545023918	-0.2783996740621168	0.9665952905436912	0.8929049692730904	-1.0687052175551892	0.00598819632582594	1.382912420621198	-0.28772633048560753	0.9786615756057172	5.611426431555988	1.8925459634928037	0.003549669940679971
ENSG00000166619	BLCAP	1.4203588990669682	1.755887595084708	1.9515458255336157e-09	0.37788926887250285	-0.8177671910913417	0.03872040858491602	0.40313569961672674	-0.6051017003298361	0.5730373422816121	0.42672968411043277	-0.5662875106766418	0.30260586476196144	0.2845416923004767	-1.1480152688999585	0.051577223966655504	1.336816282553281	1.2584221568976786	0.14071891110423942
ENSG00000076604	TRAF4	3.911919259005445	1.734261357281619	1.9714127532833925e-09	1.1052771620649111	-0.7285209559331702	0.06125677924127364	1.1330852916411882	-0.5908100766856091	0.5721910144328533	1.1809773890787327	-0.575367421692643	0.2382164744229709	0.917298742311327	-0.923138509504563	0.15014991607168118	2.897769426852022	0.8687931765421124	0.41629974405999576
ENSG00000197622	CDC42SE1	3.3153007238365033	1.796206452563151	2.0317805396576487e-09	0.9055636624535366	-0.7428050970085769	0.06993595602347252	0.9178186559235186	-0.6215157996265288	0.5697848787707297	1.017218378649799	-0.5020704320319427	0.4186826048008783	0.7004103195088658	-1.0449378031205165	0.10346781624357401	2.0812708590649884	0.6562246035028308	0.6508803892379974
ENSG00000129925	TMEM8A	1.0661166438104093	1.7884670760157677	2.0471653933696464e-09	0.30446518813302687	-0.6666983230248416	0.14744692325022823	0.30137329000473745	-0.5879789910478572	0.5934970593064738	0.31676012966180583	-0.5611569131502583	0.32913692037596776	0.2049496105381056	-1.187379464073209	0.04917069686059055	0.7284448006727459	0.7900850849880947	0.5366575809833275
ENSG00000183696	UPP1	3.8441216981907926	1.7397025204795526	2.0652781041786285e-09	1.255062286773442	-0.4609266717941106	0.38171510823403454	0.6555847542310848	-1.4136971353005365	0.007757011366388349	1.0925236170222283	-0.6755935576142732	0.13170044519312737	1.0128092404261724	-0.7363163894754778	0.344053169956675	3.2419796073896934	1.0723486741310138	0.24398605527620615
ENSG00000023041	ZDHHC6	1.3729006064967115	1.755828299343104	2.1372568688243005e-09	0.5110316019467526	-0.19832887925959175	0.8960272784279915	0.33855570890142583	-0.8271522601492032	0.28516789797611575	0.3048069172217377	-1.0763796211884857	0.00723898759490453	0.3024499106970102	-1.001043647970281	0.11934858859154489	0.9205621107402833	0.7375970198510284	0.5701385418260373
ENSG00000140931	CMTM3	2.9102102979689555	1.7342825898200307	2.259472530617051e-09	0.8996897359943785	-0.5655144423194978	0.21146254955614635	1.0254519737823533	-0.27305107584622285	0.9713320643422816	0.7673962386523748	-0.806696023944288	0.0609666355366157	0.5929610091296648	-1.1404108992809248	0.04537469412597565	1.8811486610779702	0.6621202041041937	0.6302533163589157
ENSG00000175130	MARCKSL1	29.656348039349336	1.7034494743786852	2.6242845802846817e-09	10.378249065589126	-0.3599123505742301	0.5749103750462475	7.225131082451238	-0.8876201923738347	0.1430268025292989	5.971824935058045	-1.276296124104019	0.0002780362146909452	8.864568106284082	-0.5616954651533814	0.5183481930937075	28.06513704569942	1.225432221951531	0.18739970815524842
ENSG00000140682	TGFB1I1	0.9101822539367088	1.7993211314735795	2.62980328216161e-09	0.20069248735456757	-1.1101107454805743	0.002967937830002503	0.22896542162697586	-0.763868911887627	0.39702657793695983	0.21874378765324703	-0.9131256865393658	0.04157145297772055	0.2646436718598839	-0.5332173084905498	0.6808407740492255	1.160708748324705	1.7713893971132215	0.014465955302341089
ENSG00000153048	CARHSP1	3.940733222351672	1.725304094585077	2.68790457840483e-09	1.567359376852013	-0.09426588918241663	1	0.7358205002713071	-1.2841398363541958	0.019431144528115615	0.6048325494674481	-1.693827213125552	1.6601605443953992e-06	1.1719934039509146	-0.5532812940109404	0.5942794595946334	3.9624195201429586	1.337224231989592	0.09155721827982759
ENSG00000164056	SPRY1	3.2390284679200194	1.74808002877693	2.7639834278195788e-09	0.8673831404690091	-0.8133903214857747	0.03735204162160452	0.9452162277421311	-0.569173891281489	0.5934970593064738	0.8952956117611041	-0.7170059425830115	0.12496088447096731	0.7700533910509404	-0.8919645810526462	0.18993668891437282	3.049862297322156	1.2498148940651643	0.1377693567737961
ENSG00000121966	CXCR4	0.8050960346739975	2.1210424151026386	3.1501623660962876e-09	0.032306595525369415	-3.546476813982461	1.5077066454928664e-14	0.013698785909306248	-4.4114827142350945	1.0709684411117686e-08	0.01075789119606133	-4.958241856280236	1.3872459474640257e-17	0.02586742657277061	-3.5677364199474524	1.0157133908502647e-06	3.9384048563845164	4.655218656890856	2.5306237879773855e-20
ENSG00000087074	PPP1R15A	1.2864587164580297	1.7576061123110074	3.2884524536724847e-09	0.30054923716025483	-1.0423280406833526	0.004629883990363616	0.35616843364196243	-0.6428667702078574	0.5344372908136408	0.41119050793834416	-0.4566491136422306	0.5021614490308279	0.2845416923004767	-0.9931395062406022	0.13441164204824754	1.304796730875358	1.377237955243173	0.09251907194556469
ENSG00000196449	YRDC	1.1915421313175163	1.7562405702867776	3.350920733530119e-09	0.316213041051343	-0.8214843044073168	0.04203751551080388	0.1800411862365964	-1.577637046826398	0.003902801640132472	0.2820958135856082	-0.96930673888486	0.022215956773605484	0.4457156578692782	-0.15616868765167546	1	1.448884713426011	1.664236367408028	0.02215985072611155
ENSG00000107731	UNC5B	1.7373124958754684	1.7576061123110072	4.234740496609957e-09	0.5638969400791752	-0.45716449375140844	0.4391310336023437	0.4970702315662553	-0.5922159839343277	0.5934970593064738	0.496058316262828	-0.6534128495764884	0.19793790950864043	0.37806238837126277	-1.020662769753714	0.11103641497486103	0.8245034557065146	0.21664795875250092	1
ENSG00000114744	COMMD2	2.279692982392688	1.724406768777421	4.412336051444345e-09	0.7107451015581271	-0.5573847797877854	0.2571952200684059	0.4755435679944883	-1.1115115670064895	0.06652695881485632	0.5032302437268689	-1.1092333806680792	0.0044066598602596286	0.7760227971831183	-0.3347730495681449	0.916751495103627	2.2813930570520062	1.3310064568482933	0.10096683787143267
ENSG00000138821	SLC39A8	1.0593368877289442	1.751473499289685	4.8447028410570494e-09	0.37984724435888884	-0.2734347600976166	0.7770152717840573	0.1350308896774473	-1.8333939354926592	0.0006623796843949854	0.22113443014126066	-1.1788294303322597	0.003388462021764851	0.3123989209173066	-0.5437089025677178	0.6497434483128767	1.1446989724857435	1.4744159805724146	0.06471046115903219
ENSG00000157191	NECAP2	1.6525655448571528	1.729307500460508	4.877350929445969e-09	0.4562082883279438	-0.7724374799609366	0.05710142805281503	0.4696726597476428	-0.6215364655998361	0.5459356246918654	0.3872840830582079	-1.0061960828317527	0.013233151386775369	0.45765447013363386	-0.6612326577078929	0.47082675445245564	1.857133997319528	1.518718854880659	0.045265220787196664
ENSG00000005302	MSL3	1.2983232896005938	1.7076936826709828	7.2394740609102485e-09	0.3818052198452749	-0.6752546279998327	0.1277489110986842	0.39922176078549637	-0.5090224657438582	0.6937818233975311	0.3119788446857786	-0.9789002533155462	0.018045921799425584	0.3661235761069071	-0.645582738529933	0.4973637021171058	1.2087380758415893	1.2105825190322956	0.16929266679885485
ENSG00000166452	AKIP1	1.5288349963704122	1.7182072946642932	7.546914413374515e-09	0.4473973986392067	-0.6764220838490103	0.1256827523038744	0.3581254030575776	-0.9330411917799091	0.18031358106581236	0.36576830066608523	-0.9794099964819039	0.017658020865600685	0.4715830844420488	-0.4964956933645468	0.7063092746495451	1.6650166872519907	1.4620728726306857	0.06018340475943031
ENSG00000170293	CMTM8	0.6796705471668906	1.8262021583793542	7.87319876783229e-09	0.1967765363817955	-0.61233097824441	0.26151001163607596	0.11154725669006516	-1.3988323406512286	0.02880185970650547	0.12192276688869508	-1.3693917426071769	0.0012901106796075993	0.16117396556880148	-0.8331792456810916	0.33122346635419775	1.0646500932909364	2.1279375525852586	0.0017323071107888939
ENSG00000163162	RNF149	1.1712028630731206	1.731437179286205	8.212548800287366e-09	0.28096948229639457	-1.0153054221957911	0.007060795342526429	0.2583199628612035	-1.0158213317403708	0.13865313029834814	0.2151578239212266	-1.3992667573217998	0.0003209800249446404	0.4357666476489818	-0.18200035598370135	1	1.9051633248364124	2.121771156837876	0.0008331518361633554
ENSG00000159164	SV2A	1.0712014608715084	1.711992363457934	8.714764015078493e-09	0.3475406488335194	-0.4925254642887149	0.38013326881518916	0.31115813708281337	-0.5957831772352449	0.5934970593064738	0.34305719702995574	-0.48625444318540856	0.44431607306757526	0.2049496105381056	-1.2439247505331477	0.03313757145252327	0.6003665939610543	0.4432632468223827	0.8980103387503714
ENSG00000139433	GLTP	1.3779854235578106	1.689525502411048	8.731385036951105e-09	0.4072589011682932	-0.6802533609542876	0.11890080174473651	0.4148775161104178	-0.5554667977871228	0.6114290747276332	0.45063610899056905	-0.46699421356826987	0.46366317964962894	0.3362765454460179	-0.8854895257798966	0.1978650699010061	0.8405132315454761	0.5520555960704817	0.7735524229156914
ENSG00000111412	C12orf49	1.9661292636249204	1.6947910422462433	9.597870402249972e-09	0.6441739350210022	-0.4888861131710355	0.372903417684408	0.4696726597476428	-0.9194364989651828	0.1808579635455212	0.5904886945393664	-0.6121482217724736	0.23299603448884323	0.48551169875046374	-0.8656745568249047	0.21079687014108564	1.4568896013454917	0.8472724828774194	0.45049228930016305
ENSG00000143443	C1orf56	3.2712323093069795	1.7558638770805168	9.801585926769379e-09	0.8810889688737112	-0.7974202621670352	0.058924531906306095	0.8258410933896052	-0.7942869399409738	0.35662929698573953	1.1032815082182896	-0.3644992990574125	0.634087323400895	0.7362267563019327	-0.9725399963344201	0.15991467980088733	2.2733881691325255	0.7856733233038249	0.5330881402015025
ENSG00000152291	TGOLN2	1.577988227961035	1.6959905897685525	1.0734953356983369e-08	0.49536779805566433	-0.5662312734440476	0.2484179076768586	0.4422750879290303	-0.6658285810256663	0.4828169404443188	0.3896747255462215	-0.9424832302149686	0.02321066599117653	0.5054097191910565	-0.4513298729762524	0.763702997761845	1.1687136362441857	0.8490525672971405	0.45338064325072186
ENSG00000110906	KCTD10	1.1559484118898238	1.7003186585630778	1.1189584151881743e-08	0.314255065564957	-0.8203427021957514	0.04146238897697089	0.36986721955126867	-0.44944188885660274	0.7594874035117382	0.3836981193261874	-0.4322555416509438	0.5342874303922888	0.27459268208018034	-0.9188912784260284	0.186703411779328	0.7684692402701495	0.6911520538372509	0.6305803257692482
ENSG00000178053	MLF1	1.2084915215211796	1.7125182227824691	1.3085112253499983e-08	0.3710363546701517	-0.5934852292439552	0.23507628668356043	0.24657814636751246	-1.1487214508375498	0.06952311710517746	0.2725332436335537	-1.080010062364571	0.009022805576806691	0.3820419924593813	-0.4596418829545037	0.7645024192353636	1.4328749375870495	1.5944901402997844	0.03582254584071844
ENSG00000132688	NES	1.3983246918022063	1.6838384302205311	1.3678773068930828e-08	0.391595097277205	-0.7807536880219664	0.05684096769434911	0.32094298416088923	-0.986883667389919	0.141910273672094	0.33229930583389444	-1.0143706683311837	0.013500478437546301	0.5631139784687755	-0.08542709628864875	1	1.4248700496675688	1.3350548977247987	0.1047477976482371
ENSG00000167470	MIDN	3.006821822129835	1.6574023028358065	1.4375174626701477e-08	0.9535340618699941	-0.5784924708251203	0.19471496774723693	0.8630235122862936	-0.6566909278386365	0.47498644632298	1.0040698449657242	-0.455661425503038	0.4678334940379882	0.6705632888479766	-1.0512061276137576	0.07587128667460742	2.089275746984469	0.7222333688267637	0.5636374365913682
ENSG00000154144	TBRG1	1.5254451183296796	1.6781716448166022	1.52956388495497e-08	0.45229233735517177	-0.6833548484261273	0.12093025401294999	0.3972647913698812	-0.7937140684306968	0.32733751130869176	0.5080115287028961	-0.44375302633798086	0.5112617563952814	0.36811337815096634	-0.9112447017160723	0.1865388617943346	1.21674296376107	0.9511621845118812	0.3637204297284999
ENSG00000143622	RIT1	1.3830702406189095	1.68584400306323	1.563321112022512e-08	0.2682426416348854	-1.4068300855939877	3.665388400093537e-05	0.3757381277981142	-0.7213020552024341	0.4210106123565665	0.315564808417799	-1.080044301783611	0.007708387722559625	0.5292873437197678	-0.1682124977490368	1	2.3294223845688906	2.1468985322054284	0.000547675413562097
ENSG00000101255	TRIB3	1.2745941433154655	1.6932814183069345	1.7664695887905786e-08	0.3250239307400801	-0.9378691862795997	0.014662096450641036	0.2328793604582062	-1.3309604294097699	0.022921394268666743	0.42792500535443956	-0.417698879741387	0.5704926074186157	0.4477054599133375	-0.3029006753528589	0.971325140697224	1.1687136362441857	1.1775856088644427	0.1984104787333402
ENSG00000124766	SOX4	12.062881007947032	1.6296788103865845	2.1883258168249967e-08	3.1895420673228347	-0.9246748963153548	0.00801355820297065	6.3621075701649445	0.3311703833306465	0.7594874035117382	2.963201363892893	-1.0013052156513873	0.00782563711101614	3.1478668337017774	-0.8268305279720551	0.18728750196762792	8.773357159750875	0.7701016836565353	0.6301655220596372
ENSG00000088756	ARHGAP28	1.4508678014335619	1.657359834440372	2.2077905057638352e-08	0.547254148444894	-0.2531523241221354	0.8062283274454852	0.450102965591491	-0.5298100362689168	0.6547315871067046	0.3215414146378331	-1.1479008003849351	0.003543896128983682	0.393980804723737	-0.739884603679603	0.35903883020262783	0.9685914382571676	0.6668974686975143	0.6453665802917369
ENSG00000109787	KLF3	1.7678213982420619	1.6622528795636953	2.247812635126689e-08	0.550191111674473	-0.6083013832985829	0.19291675888638823	0.6888532342965428	-0.1563822313961183	1	0.4709565701386849	-0.8398462140908982	0.05323110531631916	0.4178584292524483	-0.9550588887622316	0.14346653312815022	1.2327527396000315	0.73430682800216	0.5697825041819494
ENSG00000175582	RAB6A	2.706817615524998	1.6342335636472987	2.713029021998327e-08	0.7694843661497078	-0.7928941798165319	0.04096948152363685	0.9256465335859793	-0.39104156326810624	0.8272469650602762	0.8606312956849064	-0.558731675825901	0.2941049570575348	0.738216558345992	-0.7515916166423179	0.3238110426030828	2.0812708590649884	0.8622369051830556	0.4308682059226949
ENSG00000197965	MPZL1	2.9271596881726185	1.6375122668207012	2.811620785338027e-08	0.8889208708192553	-0.6724899608346048	0.10142103027939357	0.7847447356616865	-0.7783006982900444	0.32192733266882195	0.8175997309006611	-0.7788277545973508	0.07658449095280365	0.9411763668400384	-0.48741163538930765	0.7038880017819635	2.8017107718182537	1.202453257277537	0.15754398126477354
ENSG00000170759	KIF5B	9.676406867271266	1.6174253349929337	3.3256436354953435e-08	3.2404494299688715	-0.5105764068823202	0.29362226030453364	1.9354427520434112	-1.251039325652341	0.015555323922169892	2.112132638160041	-1.204398557139536	0.0008466325055452703	3.3010815910943414	-0.4075156302665943	0.763702997761845	13.71237300607048	1.8106798762815404	0.010063969826945298
ENSG00000146674	IGFBP3	7.201795897536454	1.640093585302308	3.5882377926654634e-08	2.118529476269679	-0.7282082278690392	0.06844609211706941	1.9178300273028748	-0.7889413181237775	0.2605732825610267	1.9423970215110735	-0.8370648091076431	0.04298243306166248	2.387762452871133	-0.4376210321683427	0.7260313008744341	7.572623971828765	1.3494913935180033	0.1332744337912193
ENSG00000166925	TSC22D4	1.5457843865740752	1.634975120732943	4.148108077634499e-08	0.4395654966936626	-0.790923521585953	0.04726878562831502	0.6457999071530088	-0.05970927879196308	1	0.4697612488946781	-0.6353307668997119	0.20846520216560493	0.3740827842831442	-0.9358359373688644	0.15694560375210373	1.0406354295324942	0.664278215789171	0.6380918097068438
ENSG00000157227	MMP14	1.7983303006086555	1.6834696902719706	4.2455527569861484e-08	0.36516242821099365	-1.3332199691737256	0.00014368145953615907	0.93347441124844	0.34522924673945354	0.74070294906969	0.46139400018663035	-0.8878853889817512	0.047135747769295314	0.4337768456049225	-0.9094083369336616	0.20641390054725797	1.7770851181247207	1.2852208761105843	0.1386162124376446
ENSG00000222041	LINC00152	4.757693830168233	1.6049866142247113	5.0316191596661334e-08	1.5888971072022593	-0.5253153994063843	0.27343666350321133	0.7279926226088463	-1.6669139848643328	0.0009502490775418151	1.9686940888792235	-0.11014891593575749	1	1.2097996427880409	-0.8830914886394088	0.186703411779328	3.4501066932961924	0.7510809704533132	0.5345910117928531
ENSG00000102804	TSC22D1	4.817016695881055	1.6047913189832954	5.0316191596661334e-08	1.1894701079795102	-1.061187067934668	0.0016145805558688716	2.2250742255544576	0.08520408475727081	1	1.1427271092705147	-1.0761678898802023	0.003876227880916967	1.5719436148068293	-0.487286632523128	0.7016538200099888	5.139138044306625	1.34898429677767	0.08773718081165424
ENSG00000205542	TMSB4X	721.5762195064273	1.5794608893159152	5.2534104853067785e-08	227.39535703790017	-0.6519345522557511	0.10743109949737241	175.1820311776239	-0.9768958479127843	0.08720548612545541	287.20342126124933	-0.20236212092311234	0.8731474809056664	192.1133975518792	-0.8302781937463672	0.17708977544757212	511.51233805481826	0.6964023101113188	0.7063451241382749
ENSG00000196470	SIAH1	1.3457815821708505	1.6154358894686396	5.933121153885531e-08	0.4366285334640836	-0.5687986577923793	0.25115825911034007	0.2955023817578919	-1.1008664533137673	0.07796035342914298	0.34305719702995574	-0.9465766448866189	0.02376570763016476	0.47755249057422666	-0.3409205966925938	0.9147572638679184	1.5289335926208183	1.4600606875953448	0.06092577021021177
ENSG00000214022	REPIN1	1.4237487771077009	1.598074706977671	6.41812827892368e-08	0.5443171852153149	-0.276322701390215	0.7605770194894278	0.39139388312303564	-0.762544862322084	0.351273199454555	0.42672968411043277	-0.6862833963649357	0.15249922933559562	0.3919910026796777	-0.7584457736750008	0.33119868956387083	0.784479016109111	0.33980199372611725	0.9970013375511141
ENSG00000089351	GRAMD1A	1.4288335941687997	1.6042361831020513	6.661511949670728e-08	0.4787250064213831	-0.518850230752448	0.32772061691622434	0.4970702315662553	-0.3821574650748807	0.8514673716301778	0.43151096908646003	-0.6687274323150266	0.17422380004171253	0.32234793113760296	-1.0648560009835872	0.08161113352398017	1.128689196646782	0.8879570189797032	0.42002454219792
ENSG00000271601	LIX1L	1.5542590816759068	1.6112717689526495	6.986836891502575e-08	0.4836199451373482	-0.6482424145879273	0.14634126733679295	0.5557793140347106	-0.33288463659811574	0.9008490434942596	0.44346418152652817	-0.7606590415684532	0.0942467738162814	0.4019400128999741	-0.8482902738149776	0.22696767616895974	1.3768407221506846	1.0680245170339557	0.26219427484050734
ENSG00000054523	KIF1B	1.3491714602115832	1.5994615758380502	7.367559256853732e-08	0.4552293005847508	-0.5096102781389491	0.3404745662407738	0.4794575068257187	-0.3507265873065528	0.8796688926145447	0.42792500535443956	-0.587725655021764	0.27047367025438246	0.3303071393138401	-0.9408622999881973	0.15666315922541083	0.7924839040285917	0.4371188485481405	0.8960596630429921
ENSG00000140299	BNIP2	1.8729076175047732	1.6066469371755348	7.46627506374076e-08	0.5541070626472451	-0.7426369411627102	0.07080190629944144	0.4931562927350249	-0.8259682674353236	0.2755184221469525	0.4721518913826917	-0.972458793975057	0.017093984935818846	0.6446958622752059	-0.3976935624967237	0.8371657207051149	2.43348592752214	1.6659419058782474	0.01888998928741769
ENSG00000117298	ECE1	1.2271358507452088	1.6071958371794388	7.637585331830487e-08	0.40627991342510017	-0.5381042808646045	0.3000050687516158	0.42074842435726334	-0.4028386198258431	0.8264261629531724	0.3872840830582079	-0.5902611060490741	0.27235909788709206	0.3024499106970102	-0.9244503307220642	0.17708977544757212	0.8004887919480724	0.6010325900240263	0.7246144629393114
ENSG00000169641	LUZP1	1.779685971384626	1.6036825345496089	7.742315246906358e-08	0.624594180157142	-0.4336353674959375	0.47079071243647896	0.42074842435726334	-0.9961840322264087	0.12488398457363672	0.49366767377481435	-0.8143142575020998	0.06279306509644755	0.4954607089707601	-0.7383106693104531	0.35164551022453544	1.9051633248364124	1.356798535960635	0.09132962599480389
ENSG00000136159	NUDT15	1.9390102392990594	1.610398965155906	8.16790271564611e-08	0.9016477114807645	0.12288585368230662	0.967208287914036	0.2778896570173553	-1.7568466857071272	0.0006717943669059571	0.3717449068861193	-1.4163256991074678	0.00014078451174426857	0.6745428929360952	-0.3780756142248184	0.8734390541621797	1.504918928862376	0.8626894061948247	0.44105505948208823
ENSG00000143776	CDC42BPA	1.1152698754010324	1.6073554576370224	9.397234892050487e-08	0.4317335947481185	-0.2443369617655029	0.8328108929858743	0.2544060240299732	-1.0456932857554948	0.10973625874962104	0.32990866334588076	-0.7010669713396767	0.15212278484092126	0.28852129638859525	-0.8480077922695184	0.24343143215369223	0.8325083436259954	0.8063582958224333	0.5121786445348406
ENSG00000134686	PHC2	1.1661180460120217	1.588534432331926	1.0947719034272051e-07	0.4072589011682932	-0.4544156960918462	0.4391310336023437	0.41683448552603297	-0.34826390456277245	0.8838759792260205	0.360987015690058	-0.6374185729612565	0.21383833853691794	0.2666334739039432	-1.0530056185962713	0.09108093812305475	0.7684692402701495	0.6047169928119631	0.7230735654776117
ENSG00000110108	TMEM109	0.8796733515701152	1.6117196768816628	1.110334916597018e-07	0.31719202879453606	-0.3753179650328138	0.6189683588635079	0.13894482850867765	-1.5994192532692084	0.0037931670391239524	0.1900560777970835	-1.2186833939298216	0.0022502477427156337	0.3123989209173066	-0.3397726638603862	0.9213489691758252	1.2087380758415893	1.7635496500286967	0.013167092107848569
ENSG00000197879	MYO1C	1.1593382899305564	1.5938566727478218	1.1215718493861793e-07	0.3583095140086426	-0.6734723885476721	0.13168420848912868	0.26614784052366425	-1.0453303387134596	0.1078017350690192	0.43748757530649407	-0.28538522800286426	0.7862730813723765	0.30841931682918805	-0.8138306769514306	0.27752519610974985	1.016620765774052	1.0431449234490782	0.29910992318691426
ENSG00000115306	SPTBN1	4.894983890817905	1.5549666139316645	1.20386975740776e-07	1.634909531132331	-0.5652094377911361	0.20552545331490896	2.0000227427587123	-0.15682182640573628	1	1.3471270419956798	-0.8650957061785693	0.028575610214474922	1.4605147003395098	-0.6652973413208596	0.4329189538751177	3.466116469135154	0.6813137403882756	0.6025380445711311
ENSG00000143384	MCL1	2.9288546271929845	1.5669093061581327	1.2210002878516186e-07	0.9104586011695016	-0.6856019546958667	0.08908122305021424	0.9236895641703642	-0.5688550627875854	0.5934970593064738	0.9120301091771994	-0.6454509109204001	0.18276476038137085	0.931227356619742	-0.5545705492267274	0.5938428432678399	2.609593461750716	1.0436099539269006	0.2685904275803399
ENSG00000101608	MYL12A	15.984969901074676	1.5682789256060499	1.3047883050431853e-07	2.923257401174335	-1.5905746136321466	4.4341570519646767e-07	2.3894596564661326	-1.7290238025984657	0.000306938581092984	2.5185418611223582	-1.760413036786394	3.530980609929625e-07	8.560128393543012	0.31021791238077423	0.8173082437624393	44.1469568759362	2.919473225261689	9.851487310507147e-09
ENSG00000108984	MAP2K6	1.037302680464182	1.5994968611158908	1.3911608857720286e-07	0.27607454358042954	-0.9329731811390664	0.01547808180998669	0.40117873020111156	-0.21121465156869346	1	0.2880724198056423	-0.8136558684246656	0.07568194069512371	0.34224595157819576	-0.46802853864464344	0.763702997761845	1.0006109899350906	1.195320834352748	0.18972803061170862
ENSG00000187498	COL4A1	6.691619252406194	1.5468993148259236	1.5378408700586895e-07	2.1469201208222763	-0.6449396727156183	0.11960520379559304	2.2270311949700727	-0.4978942698802522	0.6134152023393071	2.3368530320333223	-0.4618478155722703	0.41100120778062965	1.8405668907548318	-0.8001222482657641	0.208241794955204	5.147142932226106	0.8015412795246575	0.47365230849275697
ENSG00000213654	GPSM3	1.0389976194845485	1.5795238961238345	1.6203218245607452e-07	0.3827842075884679	-0.36156086489649963	0.6351026273375455	0.3933508525386508	-0.26049235565756534	0.9874479155038859	0.31676012966180583	-0.6699895323994773	0.18237737871977863	0.2228578289346391	-1.1563307623031038	0.05415381787185908	0.5763519302026121	0.3426162018124048	1
ENSG00000197324	LRP10	1.800025239629022	1.562023444579046	1.9479297883965668e-07	0.468935128989453	-0.999818043464557	0.005478265594873132	0.6321011212437025	-0.39778539209955766	0.8269213259364417	0.695676964011966	-0.2682275247410724	0.8080572479395133	0.4974505110148194	-0.778672673448329	0.3011749972179719	1.5289335926208183	0.9690598775551214	0.3373035234989537
ENSG00000163812	ZDHHC3	2.3796943845943	1.5438944583217222	2.159638428720651e-07	0.8830469443600972	-0.37844949838959596	0.5472029068248345	0.7925726133241472	-0.4970068328745054	0.6935836234275468	0.792497984776518	-0.546441026086535	0.31246678811975204	0.5452057600722421	-1.085023488777025	0.0637784939980083	1.5929726959766641	0.591807937259812	0.7110291524137844
ENSG00000143537	ADAM15	1.4322234722095324	1.544500934897283	2.2970790698699295e-07	0.468935128989453	-0.6087352763374358	0.1931255345934149	0.32877086182334997	-1.0807911261929943	0.08319018068808122	0.42672968411043277	-0.7364887052931276	0.1123347511636687	0.5272975416757085	-0.3318167191262186	0.9259179807870132	1.6089824718156256	1.3930067178140515	0.07975095632005116
ENSG00000175348	TMEM9B	1.7169732276310725	1.5470508365108442	2.843003037765487e-07	0.5169055284059106	-0.7578657783490883	0.06277730905770128	0.41683448552603297	-0.9933533929759815	0.1273957630024898	0.5104021711909098	-0.7389231119171585	0.10846378072413124	0.6626040806717395	-0.25394851812375285	1	2.065261083226027	1.5017027860632333	0.04662490798606956
ENSG00000153815	CMIP	1.1101850583399335	1.550373498145565	3.020969881969651e-07	0.39551104824997707	-0.44846393538622054	0.45955330209676437	0.3150720759140437	-0.743698530723581	0.39454471192801355	0.4207530778903987	-0.3117293037589146	0.7400467910057669	0.2407660473311726	-1.1598824279460844	0.05277612748053625	0.7764741281896302	0.6697288678525783	0.6513140863383116
ENSG00000117335	CD46	2.2830828604334203	1.5370495703835612	3.027475300336944e-07	0.6069724007796677	-0.9841596767212988	0.0061936101847039505	0.6438429377373937	-0.7668143285315161	0.34131611390179956	0.6287389743475844	-0.8761930233660751	0.03757637466376535	0.9988806261177574	-0.05487974988761039	1	3.0258476335637137	1.648152595964746	0.019721518862135676
ENSG00000142694	EVA1B	3.2593677361644153	1.5207184060943635	3.181598550614013e-07	1.0817814562282788	-0.6040396628192488	0.16373761272450033	1.4520713063864623	-0.037435627255844706	1	1.1020861869742828	-0.5381593925355801	0.2899085488276258	0.7680635890068812	-1.058508743145928	0.07246816953715138	1.9611975402727775	0.4134229297920107	0.9009734607637764
ENSG00000086062	B4GALT1	2.3169816408407464	1.5625901299058644	3.3563000893784364e-07	0.8135388145933934	-0.4664058462263578	0.4219628169300515	0.6594986930623151	-0.7343934833713833	0.4025861205994907	0.8630219381729201	-0.3344094693970961	0.6942311494626441	0.5830119989093684	-0.9263606103210297	0.17739243278807068	1.3208065067143195	0.3622669693955218	0.9621154843683247
ENSG00000077782	FGFR1	1.8729076175047732	1.530376797847678	3.463720894078231e-07	0.7127030770445131	-0.34200206115367143	0.6513158487339317	0.7632180720899195	-0.17744999967292024	1	0.5187694198989574	-0.8710226188737273	0.0392683396503072	0.501430115102938	-0.8506263711837988	0.21865886861617265	1.0966696449688593	0.38295820205209175	0.9415340174649725
ENSG00000185187	SIGIRR	2.4847806038570113	1.5303048905909364	3.7976013384042346e-07	0.7195559912468642	-0.8402353349687068	0.0282572409833505	0.7945295827397624	-0.5721437844176263	0.5934970593064738	0.7853260573124771	-0.6473991450169145	0.19056418097153224	0.8556148789454894	-0.45202549653931634	0.763702997761845	2.7776961080598115	1.3728220298847837	0.08359288515247311
ENSG00000144724	PTPRG	1.5017159720445512	1.520649063218019	3.8307823632322663e-07	0.5364852832697709	-0.4681600257393482	0.4079185625074771	0.4990272009818705	-0.515524173344734	0.6718167140294887	0.49366767377481435	-0.5859763098231909	0.2711113991456684	0.3959706067677963	-0.8800429065155752	0.20266358585513455	1.21674296376107	0.8699529076299899	0.439186123369182
ENSG00000168734	PKIG	7.178066751251325	1.5011713167216711	4.036469861956948e-07	2.3808981914454064	-0.6213396497560018	0.14106844442663793	2.8728311021230817	-0.2305921571737226	0.9750422854805387	2.7791218923158434	-0.3144792169222512	0.6679776288237768	1.6694439149657339	-1.094120436999927	0.05508250782390498	4.2025661577273805	0.3561210201719587	0.9546005641167985
ENSG00000159346	ADIPOR1	4.771253342331164	1.4973637078621898	4.0731099994152666e-07	1.9109840747127604	-0.27288250212536713	0.7215675453967739	1.5166512971017632	-0.6063795407864575	0.5404160868714885	1.61726964314122	-0.5522682811117797	0.26387176351158403	1.1859220182593295	-0.9927265927244179	0.09939692920277103	3.0578671852416366	0.4913025807514806	0.8047453989016848
ENSG00000131446	MGAT1	1.511885606166749	1.5120897810104283	4.163899932959741e-07	0.5364852832697709	-0.48770700066517947	0.37615073807849	0.4677156903320276	-0.6359286223916407	0.5248223716977778	0.5080115287028961	-0.5546158586330041	0.3100907447202253	0.4258176374286854	-0.7827266743786117	0.2974293623666436	1.2887869550363966	0.9418000813081897	0.36505320451778317
ENSG00000183155	RABIF	1.0356077414438158	1.5231408586739843	5.116298506630427e-07	0.35635153852225654	-0.5346899624374185	0.310717660108851	0.2622339016924339	-0.9406299165179722	0.18077371133565753	0.2689472799015333	-0.9818932260084212	0.018713092175145368	0.4437258558252189	-0.09726870893316497	1	1.0646500932909364	1.2418468554656719	0.15557360896573688
ENSG00000140941	MAP1LC3B	4.10683724634757	1.4933157807248594	5.256485635928629e-07	1.2364615196527748	-0.800990109871663	0.02994314157183544	1.1174295363162667	-0.8554878495419471	0.22270735018144897	1.1642428916626373	-0.8609559455724183	0.03065990813243932	1.8743935255038395	-0.01760101342489706	1	4.931010958400126	1.4583740946038621	0.051307111960996785
ENSG00000171988	JMJD1C	2.3915589577368643	1.4977539561639364	5.358469824220415e-07	0.786127157783989	-0.6398237719142827	0.14475087816499244	0.9119477476766731	-0.31089964350378646	0.9252365167695503	0.6849190728159047	-0.8397401319016752	0.04679628598852985	0.8993905239147935	-0.33269687836411976	0.9147572638679184	1.9291779885948546	0.8444532543168974	0.4455972806783966
ENSG00000143774	GUK1	15.623947889736652	1.473101658102133	5.458188153973607e-07	5.508764030947082	-0.5327673695595969	0.24567859524396043	5.256419850342369	-0.5337904230263235	0.5834541189445637	6.029200354770372	-0.34303337725756666	0.634087323400895	4.437258558252189	-0.8020644508371619	0.19829256252880106	10.04613433894831	0.4774564348924657	0.9659589745431825
ENSG00000110841	PPFIBP1	1.2084915215211796	1.5083321731599049	5.690146836535609e-07	0.3680993914405727	-0.7669142205679198	0.06157601428647352	0.42074842435726334	-0.4483532790782119	0.7594874035117382	0.37891683435016016	-0.6762880843680407	0.16869146338909816	0.4138788251643298	-0.4736678548964437	0.7408036821454395	1.248762515438993	1.238229998789791	0.15354687662450434
ENSG00000130508	PXDN	3.847511576231525	1.4832519816684702	6.193625289544058e-07	1.2883478700420044	-0.6183581346420297	0.1453243484973442	1.6164567372981373	-0.16305546986073027	1	1.4666591663963613	-0.35630183768097723	0.6182464459602324	0.8834721075623193	-1.1250296002014406	0.04652552731924462	2.4494957033611016	0.4725275907152515	0.832378501152453
ENSG00000151743	AMN1	1.054252070667845	1.5223691576441432	6.607726563470853e-07	0.30936012684899195	-0.8215318097677329	0.042795491900948494	0.24070723812066694	-1.1016501975832225	0.08504677985633485	0.28568177731762867	-0.9118150871359092	0.03602927167465984	0.4437258558252189	-0.1274171240378119	1	1.5849678080571834	1.8442146161198956	0.0075525334210696585
ENSG00000003436	TFPI	5.820420595937911	1.5074624148126687	6.647182696526406e-07	0.8801099811305182	-1.9393597715673863	1.542123804425497e-09	1.9276148743809505	-0.5337058534641087	0.5934970593064738	1.3566896119477343	-1.1754590906326694	0.0015523859671644942	2.8553659332250634	0.1143454767523242	1	13.392177489291251	2.5446942733900872	6.687110004437228e-06
ENSG00000170248	PDCD6IP	1.3576461553134147	1.4951714549958854	6.667837928620486e-07	0.3348138081720103	-1.143726725522356	0.0010289007248524117	0.5479514363722499	-0.2180451785835329	1	0.4398782177945077	-0.6303699067447777	0.2160603695712186	0.5213281355435307	-0.29880963604174227	0.9679573853282887	1.5209287047013376	1.3544455447871222	0.09601164504843586
ENSG00000141522	ARHGDIA	4.654302549925889	1.4767672324196877	6.78004202022808e-07	1.8081903616774941	-0.34846226370306677	0.6047987210658191	1.0841610562508088	-1.1099287101770252	0.057730112932704004	1.282579694819312	-0.9210409211870831	0.01726713821822078	1.8107198600939427	-0.29388252311340546	0.9138191557227959	4.97103539799753	1.26211926453658	0.12107711472392312
ENSG00000167193	CRK	1.9898584099100487	1.493208100476936	7.132950263437727e-07	0.71172408930132	-0.4888758672546497	0.3672229448093566	0.7769168579992257	-0.2751168704778417	0.9709291245064722	0.6371062230556321	-0.6531136101162235	0.17971284656526157	0.5392363539400642	-0.857857371109658	0.21169238549533587	1.504918928862376	0.7440316257619223	0.5485182553809611
ENSG00000106635	BCL7B	1.2559498140914362	1.4887504677484928	7.858550574995331e-07	0.5149475529195245	-0.23445715418358226	0.8490397986910974	0.3776950972137294	-0.696386428691008	0.4429044950465361	0.4064092229623169	-0.6373037798644893	0.21035107972164488	0.35219496179849213	-0.8048292295618429	0.27811748465686065	0.8325083436259954	0.5456559899765805	0.7805961383451292
ENSG00000008083	JARID2	1.1288293875639628	1.490491887457046	9.051717591944125e-07	0.4092168766546792	-0.4655092651310039	0.4168718983946129	0.47162962916325796	-0.16379993574068918	1	0.36218233693406476	-0.650264751318792	0.19970283221596408	0.3163785250054251	-0.8036833277496074	0.28600897927670654	0.6564008093974194	0.3521455932331755	0.995595413181116
ENSG00000162704	ARPC5	5.400075718887066	1.4641131822020688	9.797534689887611e-07	1.6652581511713143	-0.7818249825624504	0.0367528951748345	1.1957083129408739	-1.1975057480762477	0.03399561917768777	1.3184393321395163	-1.1311649890360962	0.001995498536220453	2.7260288003612105	0.13007444248676547	1	8.589244737602817	1.889289466215923	0.005436293770831168
ENSG00000136560	TANK	1.1542534728694576	1.4859012155842959	1.0064501908781535e-06	0.390616109534012	-0.5956391413069135	0.21549103007150966	0.33659873948581065	-0.7464483816299678	0.38748800484373613	0.328713342101874	-0.8562378670253408	0.05080986255111024	0.44173605378115965	-0.3103056375594503	0.9522425588050083	1.3288113946338003	1.3918022688239298	0.0837900421843973
ENSG00000197321	SVIL	2.842412737154303	1.4701331127508306	1.065422243494818e-06	0.9554920373563802	-0.6217715936763293	0.14774130495090945	1.2270198235907168	-0.12740032513739524	1	1.0076558086977445	-0.49477984546940335	0.39664728733516613	0.8516352748573708	-0.7173030562377446	0.3675350149794392	1.5769629201377027	0.25830896084259636	1
ENSG00000150093	ITGB1	17.674824104379887	1.4426577324672558	1.1226827953841597e-06	4.998711416743522	-0.9512346197291586	0.005382323304561378	5.688910091193323	-0.6267369301739691	0.4415151722027255	5.518798183579462	-0.7365454764347219	0.07805797098162158	8.07262689274849	-0.05525010378165973	1	22.18954931280057	1.4916123286583192	0.05984434948973329
ENSG00000130402	ACTN4	2.493255298958843	1.4609891059528324	1.238822345869384e-06	0.9995464858000658	-0.30193213225535426	0.7030870034607507	0.6242732435812418	-1.006843568438177	0.10885099790985846	0.9395224977893561	-0.3942284776615114	0.5866031943236695	0.6884715072445101	-0.8519585751720884	0.21210399890478698	1.913168212755893	0.7426839423001758	0.5464877371790795
ENSG00000051523	CYBA	3.1203827364943777	1.553454517487578	1.251751499105218e-06	0.31915000428092205	-2.5171741333487194	4.471805156865972e-13	0.6086174882563204	-1.32992003164287	0.030689862536058713	0.2593847099494787	-2.7471395636507663	1.6536322088845391e-12	1.3192387552113012	-0.10039122188223737	1	13.328138385935405	3.7695937882006176	8.639015428949884e-13
ENSG00000153561	RMND5A	1.2186611556433773	1.4691928601102935	1.2525510366621019e-06	0.4004059869659421	-0.6627807498546766	0.13693263572444145	0.43640417968218476	-0.43129119531527493	0.7731288437525293	0.44107353903851454	-0.45778957913608387	0.4851020104765956	0.3919910026796777	-0.6019046694178533	0.5596491310608449	0.9605865503376869	0.7947134153260325	0.5169448733988592
ENSG00000177971	IMP3	2.210200482557669	1.4653885108402775	1.3713082759114608e-06	0.6686486286008275	-0.8140145364753902	0.03607837549016031	0.4970702315662553	-1.1696644309981772	0.04639000450926113	0.5378945598030666	-1.134087017724772	0.0032715939966007535	1.1162789467172547	0.13289009829438056	1	3.5861897879273643	1.9242537107695838	0.002948876178264954
ENSG00000146433	TMEM181	1.0661166438104093	1.4643570934302055	1.3840169758511528e-06	0.4150908031138373	-0.35374077661475	0.6423485573864618	0.3052872288359678	-0.7898126023100234	0.32760282721308237	0.3538150882260171	-0.6121482217724736	0.242828419898495	0.33428674340195863	-0.6449952121679382	0.49601870581845836	0.9045523349013218	0.9050433846839667	0.4092448937581361
ENSG00000002586	CD99	11.162868388132521	1.4307366022410277	1.4932473123542678e-06	3.6095278091526373	-0.7243565052399152	0.0591442856956894	3.8337030851901344	-0.5311977620605206	0.5900493159680539	3.1460855142259354	-0.918649270541418	0.01672575549788871	4.8471577793284	-0.14803010658317817	1	13.432201928888656	1.4160558902283222	0.08717844150260581
ENSG00000163040	CCDC74A	1.610192069347995	1.477646929166002	1.5617007295049161e-06	0.6686486286008275	-0.21970020269333468	0.8798846526673396	0.5225108339692526	-0.584610567755129	0.5934970593064738	0.45183143023457584	-0.8882737635610176	0.037979013293569966	0.45964427217769316	-0.7861611518868239	0.3020233367789816	1.3768407221506846	0.9223937618681588	0.3852231145580793
ENSG00000163466	ARPC2	16.286669046699878	1.4218727898010286	1.6932683556698273e-06	5.831829986200775	-0.5468269940593387	0.22541978296138948	4.138990314026102	-1.014462993293816	0.0699195434129145	5.503259007407373	-0.617067976757367	0.1785006813789398	6.727520710964417	-0.2371020136123385	0.9913371132646619	17.082430820171865	1.19363047676402	0.21010072356345136
ENSG00000104549	SQLE	10.732353876959479	1.4224200686417245	1.8782114689249961e-06	4.382928126275117	-0.3003032257688196	0.6987963360793228	2.131139693604929	-1.3951637293412413	0.004589243142342467	3.483166105035857	-0.6859527134985131	0.11437412323419649	4.240268155890321	-0.309365400484916	0.8911524007953628	10.982706225527554	1.1558662192243325	0.24229727357600803
ENSG00000172965	MIR4435-2HG	2.3322360920240435	1.4502093362201331	1.911555145176252e-06	0.8644461772394301	-0.4587078364529217	0.41478311300689036	0.3600823724731928	-1.7534160616326406	0.0005557095019626891	1.1379458242944873	0.07083298827062101	1	0.6745428929360952	-0.7865696620120187	0.28543590638601374	1.5769629201377027	0.543701275472579	0.7644566321343774
ENSG00000006451	RALA	2.116978836437522	1.4447860683707467	1.9722018220826674e-06	0.7264089054492152	-0.6049133775355248	0.1884415616380152	0.6888532342965428	-0.6048986343742285	0.560801593427845	0.5223553836309779	-1.1266239683405883	0.0034631632404259886	0.8794925034742007	-0.2085343337077461	1	2.8417352114156573	1.6027821409764214	0.025956687719357153
ENSG00000108774	RAB5C	3.622084686522806	1.4177061260549608	2.336800535761838e-06	1.3549190365791293	-0.46924062707413067	0.36321011345050763	1.0704622703415025	-0.7786399868646237	0.30837700335014206	1.1809773890787327	-0.6810898226963218	0.1212026334636161	1.3709736083568422	-0.3815857196329032	0.8506228234939516	3.6021995637663258	1.109878528792426	0.2114358062175985
ENSG00000153774	CFDP1	3.454285723506541	1.4225772449996565	2.4646982743157563e-06	1.2942217965011624	-0.46213326496760077	0.37707302218207134	1.0254519737823533	-0.767962261363723	0.32797961189838054	0.8713891868809678	-1.1077613149472778	0.00366912632564525	1.5381169800578216	-0.11157079845770967	1	4.074487951015689	1.3803242700893308	0.0757255428894753
ENSG00000155508	CNOT8	1.1017103632381018	1.437599935577587	2.4904741882646106e-06	0.4287966315185395	-0.3772207880259145	0.5972345156592517	0.3307278312389651	-0.7348203793771285	0.3986890914576606	0.27731452860958095	-1.09705526210967	0.006075881709226347	0.3979604088118555	-0.43870392633122623	0.7824370087634832	1.4328749375870495	1.5502827482296966	0.039574062910204676
ENSG00000163602	RYBP	1.2915435335191288	1.4302678260436426	2.500049589814442e-06	0.5257164180946478	-0.298863956240357	0.7154979667974285	0.4931562927350249	-0.35619470457656743	0.8714450633979968	0.4052139017183101	-0.7353229190715769	0.11335579282936492	0.3919910026796777	-0.7221362099736879	0.3792528427037689	0.8805376711428796	0.5477470528497901	0.7804495616612415
ENSG00000138071	ACTR2	3.7525949910910117	1.4098999350918608	2.642999665965078e-06	1.3784147424157616	-0.5095235656859476	0.2911776824518403	1.1487410469661097	-0.7286733950419789	0.36867699189271985	1.2837750160633188	-0.604450812013158	0.19793790950864043	1.4087798471939685	-0.4006717501485639	0.8215988354178317	3.6021995637663258	1.0493988978661988	0.2553081541192835
ENSG00000189060	H1F0	1.7237529837125378	1.4722281190487072	2.7259339835074483e-06	0.7009552241261969	-0.2648114598673505	0.7944146569063392	0.7416914085181525	-0.13017186224552202	1	0.4494407877465622	-1.0148481611869526	0.015083952564947364	0.5432159580281828	-0.6340229523529002	0.5311451176670919	0.928566998659764	0.22010429839492246	1
ENSG00000136950	ARPC5L	2.93563438327445	1.4199468969826412	2.7594239174338126e-06	1.089613358173823	-0.4816937810574595	0.3461592764563427	0.7377774696869221	-1.0305589502836279	0.09530443952698615	0.6908956790359387	-1.2230022556256537	0.001053829088305565	1.3849022226652572	-0.01712204786886712	1	4.162541718129977	1.6716295766790612	0.016203606005158046
ENSG00000132661	NXT1	2.3220664579018453	1.418730784868398	2.8093217319959978e-06	1.103319186578525	-0.006644358055226562	1	0.5362096198785589	-1.1617438042649872	0.04521602319810445	0.6454734717636798	-0.9493314270206362	0.0183884200578426	0.8118392339761853	-0.5079071133391069	0.6692577407183982	2.009226867789662	0.8974302005740914	0.39486918765625845
ENSG00000179431	FJX1	1.8559582273011102	1.4363802296744947	2.845055996517309e-06	0.7391357461107244	-0.335454973557034	0.6695371293273952	0.647756876568624	-0.4983087494524779	0.7008208357655	0.644278150519673	-0.557421294696213	0.305846541777726	0.4954607089707601	-0.9210402783877661	0.16643373622043067	1.4328749375870495	0.7368430637111153	0.562245441579212
ENSG00000008294	SPAG9	2.1271484705597197	1.4210498054986558	2.8590919435509055e-06	0.8370345204300257	-0.37137309363401994	0.5929455738185783	0.866937451117524	-0.258269311418972	0.9828368052970012	0.7028488914760069	-0.6549792029466287	0.17505998418726373	0.6307672479667911	-0.7677677196512231	0.3046807201108688	1.4008553859091268	0.48452950333393785	0.829177293755873
ENSG00000134871	COL4A2	4.437350355319001	1.4050473245807207	3.0473365676530597e-06	1.7602199622610364	-0.3702746575010136	0.5577613814773824	1.6653809726885167	-0.40589044173661304	0.7973659057253334	1.7619035136660446	-0.34661819673549465	0.634087323400895	1.110309540585077	-1.0470012379948248	0.07383147859579418	2.673632565106562	0.33557371975996153	0.9785602476753429
ENSG00000162496	DHRS3	1.4508678014335619	1.4221619029273902	3.413765993585153e-06	0.4845989328805412	-0.6717626126765776	0.1313869795229489	0.5283817422160981	-0.43926769991406356	0.7646264388758888	0.5618009846832028	-0.37636310462778577	0.634087323400895	0.4815320946623452	-0.5868793473849653	0.578561785800615	1.1527038604052242	0.7725574273771549	0.5360936426165765
ENSG00000085832	EPS15	1.205101643480447	1.4110342797538293	3.4532545494204848e-06	0.4317335947481185	-0.5534723857094204	0.26988218158241223	0.4755435679944883	-0.3166259969111017	0.9252365167695503	0.4135811504263578	-0.5963179339364846	0.25468633298392535	0.42183803334056685	-0.5090358578571389	0.6830260304384532	0.9205621107402833	0.7070034262287554	0.6054466509988287
ENSG00000141526	SLC16A3	1.3762904845374442	1.4341409082726606	3.6592684000735233e-06	0.2829274577827806	-1.4932851398309168	1.0907997640019709e-05	0.2798466264329705	-1.3429725074701742	0.020256095927557775	0.31676012966180583	-1.246624765898022	0.001501017497295973	0.7222981419935178	0.17517032409931216	0.9817762064972333	3.7222728825585367	2.7742881434808035	1.8139031449007387e-07
ENSG00000154978	VOPP1	1.0186583512401526	1.4112813631161776	4.5451782481521525e-06	0.42585966828896044	-0.2640551963800082	0.7919821645647704	0.3131151064984285	-0.7158788157236678	0.42306089912379735	0.3179554509058126	-0.7580097510568737	0.10305537335893628	0.3143887229613659	-0.707822543194249	0.40729928602598514	1.0246256536935328	1.1297960629752812	0.2246910764751374
ENSG00000092964	DPYSL2	2.2864727384741528	1.3925841507392789	4.838969201551622e-06	0.9917145838545216	-0.21020997988827722	0.861961205877926	0.8884641146892909	-0.35754482220577033	0.8649382016644022	0.7387085287962113	-0.715807579138648	0.11738462935717187	0.6884715072445101	-0.7643782305179352	0.3080084536829667	1.4088602738286076	0.36429059916533185	0.9560618787755664
ENSG00000073712	FERMT2	1.2576447531118025	1.393957704868855	4.961533842233912e-06	0.4395654966936626	-0.612761137146492	0.18899149728430065	0.3502975253951169	-0.8846578056040639	0.21797160106908767	0.36218233693406476	-0.907610471089257	0.0317481880874668	0.6287774459227318	0.06226474599645715	1	1.4889091530234146	1.3695789275261943	0.08881937927167226
ENSG00000119185	ITGB1BP1	4.508537794174386	1.3743618116502712	5.1632350067054185e-06	2.3113900616787024	0.10677644011082088	0.9827007334272739	1.04306469852289	-1.1923841768426946	0.033242261860693685	1.5001281612285522	-0.6804348507466527	0.12048509727219092	1.311279547035064	-0.8338482939097704	0.21701165791457952	3.1779405040338475	0.5511624207311885	0.7445113324390439
ENSG00000151474	FRMD4A	1.8288392029752492	1.4039691576963067	5.171123925714765e-06	0.6803964815191437	-0.4904659986487816	0.36931224097823967	0.6966811119590035	-0.3807118787406162	0.8516300815310155	0.7889120210444975	-0.19724685376314113	0.9258240414874586	0.47357288648610807	-0.9914196942895734	0.11697398637951893	0.9605865503376869	0.1354745575487908	1
ENSG00000159348	CYB5R1	0.7491630470019093	1.4385032100914315	5.344368665526e-06	0.1399952472766008	-1.6421163117910862	2.4121108116966733e-06	0.2230945133801303	-0.7435753826528806	0.42271252260900494	0.2235250726292743	-0.811962989966031	0.08569583675528977	0.3919910026796777	0.17559096394664064	0.9932295927419856	1.4969140409428954	2.2536769933933347	0.0002887889925449267
ENSG00000174238	PITPNA	1.0034039000568558	1.402172065271585	5.362017122746084e-06	0.4150908031138373	-0.29211011135597154	0.7365269232712645	0.31115813708281337	-0.7084316548965999	0.43311825451144154	0.3215414146378331	-0.7203276660424645	0.1329623752450785	0.36015416997472927	-0.47431416673842874	0.7454160940826301	0.8325083436259954	0.8283711586606635	0.48054452291203226
ENSG00000104870	FCGRT	0.971200058669896	1.4133978540359464	5.424607639116202e-06	0.2653056784053064	-1.0310765263008153	0.00558867706164221	0.3228999535765044	-0.5895611147635298	0.5934970593064738	0.28687709856163546	-0.8492717305037234	0.05781666599966819	0.4477054599133375	-0.05766303590711619	1	1.5289335926208183	1.839700444654159	0.007814873949607648
ENSG00000177885	GRB2	2.0813851170098294	1.3848549623230482	5.667352372990615e-06	0.78319019455441	-0.4857507353934867	0.3686134312496045	0.6281871824124722	-0.7676002461015036	0.33395360531145524	0.6335202593236117	-0.8228895235224237	0.054365881978229884	0.8914313157385564	-0.20331689543459947	1	2.2974028328909677	1.2507224663707888	0.1341295896178539
ENSG00000131370	SH3BP5	1.5542590816759068	1.396200623755513	5.934303415938185e-06	0.5384432587561568	-0.6272773839510011	0.16705975007475526	0.428576302019724	-0.9000745712652295	0.1973680042446221	0.650254756739707	-0.2590331453757642	0.8158126036309111	0.5253077396316493	-0.5771219783913235	0.578561785800615	1.5289335926208183	1.081375583566102	0.2502933586593802
ENSG00000197063	MAFG	1.7695163372624283	1.3881496473410588	6.1363794206417805e-06	0.7361987828811454	-0.2940262350274987	0.7157153969228637	0.6047035494250901	-0.5672204308810597	0.5934970593064738	0.708825497696041	-0.3438792787032958	0.6558133391385469	0.47556268853016737	-0.9446831202582825	0.14281980346996626	1.048640317451975	0.30501262187174216	1
ENSG00000101966	XIAP	1.7661264592216956	1.376153719386115	6.884253206968625e-06	0.6216572169275629	-0.6152257553898456	0.17423474223768487	0.6966811119590035	-0.3446230084727374	0.8801020000017409	0.721974031380116	-0.3174070673421048	0.7100621243974244	0.5909712070856055	-0.6082440510170022	0.5327246682702921	1.160708748324705	0.45191695395217146	0.8736127588492265
ENSG00000213190	MLLT11	15.127330756769322	1.3487236028949265	6.906207448839315e-06	4.974236723163696	-0.7613882034032624	0.04027863789066345	5.37775195411051	-0.5361198305367889	0.581379648998428	6.080599168262665	-0.37119831415838345	0.5764225371809502	6.429050404355526	-0.24530611680629422	0.9770828773810681	13.03195753291462	0.8371610661895685	0.5472794070633002
ENSG00000008324	SS18L2	2.045791397582137	1.375180102960085	7.022012111427148e-06	0.8996897359943785	-0.1987765542281535	0.886986216560774	0.5420805281254044	-0.9786998321878844	0.12953002690350773	0.631129616835598	-0.8076089892065693	0.06152177983851233	0.8197984421524224	-0.3193279520410962	0.9356606485027791	1.8010997818831629	0.8940570134038736	0.40322443218092946
ENSG00000232533	AC093673.5	1.4644273135964923	1.3652622158777081	7.121959101619807e-06	0.4513133496119788	-0.861030640444264	0.023242259282514464	0.5968756717626293	-0.29888765578693455	0.9375111102381286	0.6430828292756662	-0.19681448729395062	0.9258240414874586	0.5054097191910565	-0.5661834919248888	0.5870030552424083	1.1527038604052242	0.7185675836331566	0.5859484659177845
ENSG00000234745	HLA-B	1.1745927411138533	1.438174750162543	7.2255855934073005e-06	0.23397807062312997	-1.5412096459856246	1.2943973813951545e-05	0.28180359584858566	-1.0847322358908893	0.11388274976593966	0.21037653894519934	-1.6433457374977145	2.8093107720067048e-05	0.5173485314554122	-0.11530459630439671	1	3.834341313431267	3.12493150646135	1.2834955048012164e-09
ENSG00000108433	GOSR2	1.5695135328592036	1.3788151792425065	7.5765259596841486e-06	0.5110316019467526	-0.7529584948223706	0.06363316796576254	0.48924235390379456	-0.7197981887594753	0.4006516247775907	0.5331132748270393	-0.6401431158848687	0.19801267760021582	0.752145172654407	-0.02105716380692546	1	1.689031351010433	1.2082331466564675	0.15875175413821063
ENSG00000130311	DDA1	2.48986542091811	1.359846604463999	7.75395775341759e-06	1.013252314204768	-0.3608820512111667	0.5809498300793439	0.7886586744929168	-0.7099674472624393	0.398809163018927	1.0088511299417513	-0.3470477372787931	0.6428475654105449	0.7939310155796517	-0.6978703334319118	0.3873061727326786	1.7850900060442014	0.5693488885235651	0.7305813309894635
ENSG00000138434	SSFA2	1.7762960933438936	1.385137310643543	7.975407755062966e-06	0.6715855918304066	-0.4765411143099393	0.39048917272473355	0.7358205002713071	-0.2580162494231162	0.9885317010621225	0.6227623681275504	-0.5806773503386535	0.2773895146486348	0.5750527907331312	-0.6542269335080584	0.4776699827222742	1.3128016187948388	0.6353127544862058	0.668416912931699
ENSG00000127955	GNAI1	1.1796775581749521	1.3845714353255898	8.010090319052067e-06	0.31033911459218494	-1.1186629447104193	0.001728028004321084	0.2583199628612035	-1.262996854006707	0.032923491156591295	0.2713379223895469	-1.2836116321641895	0.0009430850527679465	0.6984205174648065	0.34397410330552036	0.7369785492518682	2.609593461750716	2.3828399494785533	4.34075144324773e-05
ENSG00000122861	PLAU	0.6135679253726044	1.4670159839566517	8.072129148700711e-06	0.1419532227629868	-1.2689350296030537	0.0009026369082649338	0.11937513435252588	-1.3760680535797318	0.031923905636089996	0.18288415033304262	-0.7907554663145873	0.12207407186172572	0.3283173372697808	0.23683530402041364	0.9161632187077408	1.128689196646782	2.138194008273187	0.0015253687178042625
ENSG00000163866	SMIM12	1.816974629832685	1.363561025781373	8.435644704639739e-06	0.7469676480562686	-0.338235116271807	0.6541523745439596	0.5264247728004829	-0.8468408553568261	0.23976694772672094	0.5892933732953595	-0.7315697041674225	0.10643021988165931	0.7004103195088658	-0.3905960247059672	0.8404917524901127	1.8971584369169316	1.1495557072409464	0.1915443305153729
ENSG00000186577	C6orf1	1.2576447531118025	1.3650729594322728	8.641840308413063e-06	0.45816626381432984	-0.561427887029621	0.25778154382973334	0.5009841703974857	-0.33578611055377794	0.9004262053909878	0.5366992385590597	-0.2486987386081183	0.8325132076105514	0.35816436793066997	-0.8688476837237004	0.21210399890478698	0.8725327832233989	0.5291738950567781	0.7924201449393785
ENSG00000120068	HOXB8	1.9407051783194256	1.3641301710160674	9.413066607397489e-06	0.7224929544764432	-0.5229792243349922	0.30774517871171136	0.8923780535205212	-0.10187327455569645	1	0.5677775909032369	-0.9052848752658962	0.029016640555500104	0.7342369542578735	-0.42061128787827773	0.8035463003374307	1.7530704543662785	0.9259722760505795	0.36936736070789017
ENSG00000198561	CTNND1	1.4305285331891662	1.3468432681324893	9.672722544873693e-06	0.5697708665383333	-0.41217505635440316	0.5156282359433566	0.6888532342965428	-0.03749360340679242	1	0.5115974924349166	-0.5764294094632973	0.2788310274884988	0.4098992210762112	-0.8732738594570386	0.20186580351631492	0.928566998659764	0.4149897024372219	0.915716109020169
ENSG00000051620	HEBP2	5.067867670895269	1.3389555506857318	1.003795794851786e-05	2.103844660121784	-0.3417277237911769	0.6194891406059253	1.6184137067137525	-0.7137587638492986	0.3885013419747178	1.9926005137593596	-0.4181271600165385	0.496564139599985	1.7231685701553345	-0.6125408678618411	0.5107636729632242	3.898380416787113	0.6587273947200285	0.6241997478332981
ENSG00000104915	STX10	2.0559610317043346	1.351509119072094	1.0103372938021413e-05	0.8879418830760624	-0.25480190956845006	0.7652634625804693	0.7299495920244615	-0.5335529316432611	0.6277224408795926	0.714802103916075	-0.6221400974867431	0.21138094206817945	0.6844919031563915	-0.6348943499957378	0.49138598393455385	1.5209287047013376	0.6121516899668539	0.6911633081681873
ENSG00000122203	KIAA1191	1.718668166651439	1.35613525879935	1.018906827573623e-05	0.7430516970834965	-0.24856649832417274	0.8071912935806922	0.592961732931399	-0.575416122550175	0.5934970593064738	0.6789424665958707	-0.3948001003453798	0.5870503393721098	0.4994403130588787	-0.8454595269712425	0.21944177874282883	1.0326305416130135	0.3037591090148179	1
ENSG00000115762	PLEKHB2	1.1745927411138533	1.3530002929061329	1.0789231757433365e-05	0.4473973986392067	-0.48971103601544097	0.37615073807849	0.34638358656388657	-0.8243794689917532	0.2853358662536515	0.39565133176625555	-0.674234959678963	0.16846576964342447	0.5034199171469973	-0.22443917556949755	1	1.2727771791974352	1.2022984699761823	0.1715207540053327
ENSG00000122378	FAM213A	6.049237363687363	1.3258945169074696	1.1574313455979793e-05	2.8654971243259477	-0.09802117285361134	1	1.8258524647689613	-0.8128391506696362	0.21049551040473394	1.8718730681146714	-0.8421029128828728	0.033640028053600654	2.250466111831043	-0.478285948621872	0.6368381203999791	5.323250466454682	0.8546963139380694	0.42235113875508706
ENSG00000105401	CDC37	3.6068302353395088	1.332103246848901	1.3015216946921333e-05	1.166953389886071	-0.8033269549949842	0.029344384601883315	1.09981681157573	-0.7913546277981136	0.29588625784705186	1.0973049019982557	-0.8654353202618044	0.0294967826625964	1.8027606519177055	0.011872950548460381	1	5.683470422831315	1.776426085012534	0.007930810524268472
ENSG00000011422	PLAUR	0.36610682839912306	1.54187742125557	1.5127570872857734e-05	0.08419294591459907	-1.2182311517580424	0.005457667986973776	0.05088120480599463	-1.8077519018309793	0.007757011366388349	0.06335202593236117	-1.6090000819531443	0.0005565520979400942	0.12734733081979377	-0.4124681145696636	0.9119614919535685	1.1847234120831471	3.1995058036114252	2.073440212887376e-08
ENSG00000186187	ZNRF1	1.0135735341790537	1.3293822765718255	1.598379601605543e-05	0.4973257735420503	-0.024153830206790627	1	0.35616843364196243	-0.5634164490089025	0.5955074227684769	0.36218233693406476	-0.591064138523849	0.26427317707099857	0.3004601086529509	-0.8305468222032963	0.24928351297026874	0.5123128268467664	0.03624814197233828	1
ENSG00000111145	ELK3	1.145778777767626	1.3308954007999452	1.7276501531020966e-05	0.4082378889114862	-0.6304667459388984	0.1714830755233769	0.504898109228716	-0.19617498442820724	1	0.4697612488946781	-0.3488515080166392	0.6565369979356459	0.3661235761069071	-0.7123640175666651	0.39773051463152514	0.8965474469818411	0.6877787174356529	0.6287002881453887
ENSG00000146242	TPBG	0.8203504858572943	1.357518954498135	1.7313701073325426e-05	0.2927173352147107	-0.6048031533230305	0.21898471351308707	0.3150720759140437	-0.3983477366948238	0.839153767862414	0.21754846640924022	-1.0701991569883038	0.010059638315565942	0.34025614953413647	-0.2727393273468166	1	1.1687136362441857	1.6388348599067948	0.027757551685785104
ENSG00000073921	PICALM	1.516970423227848	1.3265562950435323	1.7331264924674992e-05	0.5208214793786826	-0.701297923698882	0.10135292136005984	0.7593041332586892	0.011446955850422325	1	0.5821214458313186	-0.47000942396437906	0.4589833280542683	0.48750150079452303	-0.7080879192927738	0.3977992216304638	1.2727771791974352	0.7880157157006304	0.5142962227589084
ENSG00000104695	PPP2CB	2.1847763972521745	1.322577137844697	1.7386630018738282e-05	0.9584290005859593	-0.25056607597052133	0.772394604038279	0.6653696013091606	-0.7989507167968437	0.292334675972576	0.9168113941532267	-0.3150699365367384	0.7115333353767953	0.702400121552925	-0.711797694414665	0.37087315534118126	1.4088602738286076	0.3842696513789251	0.9329585517030192
ENSG00000135617	PRADC1	1.1983218873989816	1.3223341292921091	1.8669310420379685e-05	0.7009552241261969	0.3345697283915361	0.5807997106796098	0.28180359584858566	-1.1980459512194592	0.044503229412136115	0.2820958135856082	-1.2927486797042942	0.0006993005141424174	0.4138788251643298	-0.5957460970984464	0.5670389542659904	1.048640317451975	0.851216712622495	0.45314912125105095
ENSG00000114331	ACAP2	1.04747231458638	1.3217434633548009	2.0478404170210184e-05	0.41019586439787226	-0.4650478809641283	0.4168718983946129	0.40313569961672674	-0.4233089004351044	0.7872943775507909	0.36218233693406476	-0.6539427521404081	0.19112932343970962	0.4337768456049225	-0.30368727604570833	0.957864014669241	0.8725327832233989	0.7771444284356855	0.533309203954359
ENSG00000166265	CYYR1	1.800025239629022	1.3223530318107626	2.0663154214263086e-05	0.7900431087567611	-0.24969441368533635	0.8078564420519891	0.6927671731277731	-0.4250328473619779	0.7750924232684238	0.6406921867876525	-0.6047180442088586	0.2382164744229709	0.5949508111737241	-0.6674271831539431	0.4505699960855678	1.2727771791974352	0.5243208863987284	0.790732368177424
ENSG00000084234	APLP2	8.342489858242981	1.2974198601394253	2.0682885560552968e-05	2.6031284091502203	-0.8958892828927589	0.010636220353659274	2.5225335767279646	-0.8312809932682479	0.19420775418068725	2.9094119079125864	-0.661204326096203	0.1366774272780325	4.447207568472486	0.09268551358896815	1	12.335532283919797	1.6468841145222441	0.026198172308445376
ENSG00000143753	DEGS1	1.310187862743158	1.3425686130321635	2.179845146585319e-05	0.34264571011755435	-1.16187480157353	0.0012189230617437304	0.18591209448344193	-1.9481676611105694	0.0002334331988472179	0.23786892755735609	-1.691755551429837	7.465073222630846e-06	0.7819922033152961	0.32417510507885844	0.763702997761845	4.08249283893517	2.955845833057022	1.1042515091709342e-08
ENSG00000071127	WDR1	3.022076273313132	1.3046585272439086	2.1885215249333106e-05	1.0631806891076117	-0.6764661554715844	0.09423506012726152	0.9276035030015944	-0.8007191623239408	0.28537402661190925	1.0518826947259967	-0.6581197355940851	0.16779104624684163	1.4227084615023835	-0.10910104639496643	1	4.058478175176727	1.4999186164632905	0.041721153642924017
ENSG00000011007	TCEB3	0.8118757907554628	1.3335798298049086	2.2375533686072093e-05	0.32306595525369414	-0.42463054883505436	0.5165994158689292	0.24462117695189728	-0.8019345752356655	0.33136022813200855	0.2390642488013629	-0.9152811360663118	0.03557857502020404	0.3561745658866107	-0.199195971246223	1	1.048640317451975	1.4658817421056924	0.06433786913060785
ENSG00000152518	ZFP36L2	2.352575360268439	1.3081865598196116	2.4662858084492488e-05	0.9643029270451173	-0.3923820416418696	0.5219485118597851	1.1115586280694212	-0.10020492520435817	1	0.8331389070727496	-0.6252221334715764	0.21061707793263792	0.7899514114915333	-0.6537497626220385	0.46623034442707956	1.5769629201377027	0.4318833440428209	0.8856028237765948
ENSG00000148925	BTBD10	0.8864531076515805	1.3234235637654599	2.653156774993756e-05	0.2966332861874828	-0.7487429940097603	0.07811939433752135	0.24853511578312765	-0.9226672888167031	0.20195125347896725	0.27014260114554006	-0.8661840537662733	0.05114246481181851	0.3959706067677963	-0.17784273051004562	1	1.6490069114130292	2.0453173990549134	0.0015603271384851177
ENSG00000172354	GNB2	6.118729863522381	1.2782993160986678	2.6645862284724627e-05	2.59333853171829	-0.3559957519978707	0.5825605649404598	2.127225754773699	-0.6237784588976127	0.4449481410214499	2.293821467249077	-0.551501578847813	0.25992300583130534	2.4892423571181563	-0.3696378732887884	0.8047892314052443	5.1551478201455865	0.7539569228091154	0.5197029653964612
ENSG00000126524	SBDS	2.7424113349526906	1.2930799121302583	2.791394051953524e-05	1.0318530813254352	-0.5642592694184604	0.21174651808909328	0.6438429377373937	-1.2264791602588847	0.029161035827155568	0.9263739641052812	-0.7186011041992619	0.11338908988311668	1.6256682699964298	0.2713789264363116	0.8268020200901403	3.0018329698052715	1.1702908933692826	0.17541532158273138
ENSG00000165476	REEP3	2.0559610317043346	1.2935005703962184	2.9313857408256744e-05	0.8076648881342353	-0.48432917431745626	0.3702872737475489	0.7221217143620008	-0.594037824413277	0.570813867814187	0.6801377878398774	-0.7534661812511514	0.0906072730253462	0.9212783463994455	-0.19854744973186864	1	2.2813930570520062	1.1929156702584975	0.1620705556622803
ENSG00000137161	CNPY3	1.800025239629022	1.2964892701405475	2.936315289138528e-05	0.6892073712078808	-0.5289883359555677	0.2949814491989388	0.5968756717626293	-0.6829814478575101	0.4427924565662349	0.5402852022910801	-0.9148206157397172	0.026063650047440583	0.9352069607078605	0.05009858436141787	1	2.1052855228234306	1.2777727963696053	0.12182778774292126
ENSG00000136490	LIMD2	5.344142731214977	1.272484262425674	3.141267267665023e-05	2.1498570840518556	-0.4589625977529168	0.37615073807849	2.2329021032169183	-0.3313587265883773	0.8530833981354746	1.9806473013192916	-0.57608313349174	0.22972173334897025	2.137047395319664	-0.40183193678082296	0.763702997761845	4.42670301947284	0.7241153987068296	0.552608611602087
ENSG00000033867	SLC4A7	1.0034039000568558	1.3053434548644387	3.325528305819145e-05	0.4405444844368556	-0.26383607834661515	0.7940173467796963	0.2563629934455883	-1.0810251655711358	0.09107157824229105	0.3394712332979353	-0.704178218575304	0.14892120109595686	0.41984823129650756	-0.29911861651233407	0.9751411100211947	1.1206843087273013	1.2160202961057636	0.17301480933368524
ENSG00000133398	MED10	1.549174264614808	1.2983178386031229	3.490253197091263e-05	0.553128074904052	-0.6545361908459126	0.13978880557870008	0.47358659857887314	-0.8094442129234313	0.2946664923300632	0.4135811504263578	-1.1071182569135918	0.004723217088430619	0.9113293361791491	0.2632217264031161	0.8522718480084001	2.2013441778571994	1.5871227160601855	0.030307753322045168
ENSG00000277972	CISD3	1.3000182286209603	1.2773769000782258	3.65531759116807e-05	0.6617957143984764	0.0009013191873534776	1	0.3776950972137294	-0.9037534969433887	0.1959601517943933	0.4386828965505009	-0.731665745595401	0.11384326237888093	0.49347090692670087	-0.47891132761058	0.7260313008744341	0.9765963261766484	0.5867605763285791	0.7305813309894635
ENSG00000198752	CDC42BPB	1.0322178634030832	1.2823510901980566	3.818681369537803e-05	0.47578804319180407	-0.19076140546881248	0.9084930534489075	0.3757381277981142	-0.5423888600230713	0.628870372761474	0.43748757530649407	-0.3298686258068976	0.6940843407794971	0.30443971274106946	-0.8730883396161238	0.20966822979423944	0.5923617060415736	0.19067508270084998	1
ENSG00000177105	RHOG	0.9779798147513612	1.2910821027440567	3.840983471560898e-05	0.3367717836583963	-0.7248453658957413	0.0894569604960847	0.3757381277981142	-0.44888078735886683	0.7594874035117382	0.34305719702995574	-0.6536366099555162	0.1963486311662719	0.3740827842831442	-0.4548313667616656	0.763702997761845	1.4889091530234146	1.6942282336086865	0.017810495496724504
ENSG00000160991	ORAI2	1.5915477401239657	1.2839205099934679	3.8820695846068474e-05	0.6784385060327577	-0.3396066168275014	0.6530297530201997	0.5988326411782445	-0.490090739299681	0.7036574453241098	0.7363178863081977	-0.17072685245251656	0.9570451537351686	0.4317870435608632	-1.0048203387157648	0.10416517356956422	1.0006109899350906	0.32180556443227154	1
ENSG00000100345	MYH9	3.3085209677550385	1.269473231751299	3.931192075903208e-05	1.3235914287969528	-0.4717488441575956	0.36129178443824106	1.1291713528099578	-0.6589794577683131	0.46674906475201944	1.642371389265363	-0.053635976469437074	1	1.0705134997038914	-0.7420823274661136	0.32791433758969907	2.1373050745013535	0.3469824042569378	0.9731052364693991
ENSG00000143702	CEP170	1.0830660340140725	1.259355244783182	5.181689179169889e-05	0.46697715350306696	-0.33957922826932263	0.6621729020914029	0.4344472102665696	-0.40396920546814985	0.8162631386989174	0.43390161157447366	-0.4490335020625962	0.4967349540776854	0.3661235761069071	-0.6761767485814122	0.4426994367312786	0.8725327832233989	0.6814829359191317	0.6305803257692482
ENSG00000004700	RECQL	1.0118785951586875	1.2616486176485957	5.416473757759201e-05	0.4787250064213831	-0.15896793197913495	0.9552885665997597	0.3150720759140437	-0.8052097072685264	0.30427347928356335	0.27611920736557416	-1.0979628718741095	0.00571654314778082	0.44173605378115965	-0.26356757773269757	1	1.2887869550363966	1.3889197602908085	0.08270825110816035
ENSG00000175727	MLXIP	1.2745941433154655	1.2525159575495437	5.437475617637621e-05	0.5384432587561568	-0.3843645740379805	0.5759384532697865	0.626230212996857	-0.07727587652107237	1	0.5498477722431346	-0.3237619929189133	0.7028798457733803	0.3661235761069071	-0.9377499282463886	0.15152229286467864	0.7044301369143038	0.11040193829518063	1
ENSG00000155366	RHOC	11.996778386152746	1.2403046106909383	5.5285805644149914e-05	3.5772212136272676	-1.0215546759925727	0.0022594946618225867	3.888498228827359	-0.7642003820715539	0.26417501183663	4.665338815358597	-0.5189650556473375	0.30891071026072137	6.25195802243425	0.00908829567777758	1	20.1002735658161	1.80519759725422	0.009368831291033672
ENSG00000101843	PSMD10	3.105128285311081	1.2466580013044621	5.643843463505746e-05	1.4518388231552375	-0.196220979414913	0.8879576046338477	0.9569580442358222	-0.8373756802219847	0.2383505330747235	1.0949142595102421	-0.6826266344603252	0.12048509727219092	1.2754631102419969	-0.3773831114249518	0.858733077520378	3.105896512758521	0.9963080240731992	0.3027299140080349
ENSG00000115091	ACTR3	3.030550968414963	1.2455080994155758	6.164142774641908e-05	1.0308740935822422	-0.7862815405095276	0.0354463824797568	0.9041198700142123	-0.8892207783825585	0.19237688961888877	1.0124370936737719	-0.7756508661887594	0.07457860733152662	1.73510738241969	0.17326631240235668	0.9714950746898168	4.7388936483325885	1.6987919179437427	0.013505260466542863
ENSG00000110092	CCND1	3.928868649209108	1.2647625731871097	6.720365152337248e-05	1.174785291831615	-0.9963387683250384	0.004717602114197201	1.3346531414495515	-0.6702387091090383	0.4762460684230519	1.7368017675419014	-0.27044434269987727	0.7725130253746221	1.7589850069484014	-0.22321558557981225	1	5.403299345649489	1.507482957584487	0.04581946582658266
ENSG00000171316	CHD7	1.1203546924621313	1.2395502702199654	6.890533656252067e-05	0.5962035356045446	0.05465466252057394	1	0.4344472102665696	-0.47385472462861267	0.7286878853555463	0.37533087061813974	-0.7739131145929765	0.08502230950656962	0.36811337815096634	-0.7360928440606341	0.35643624991396816	0.7284448006727459	0.34479720705850053	0.995595413181116
ENSG00000123908	AGO2	1.0712014608715084	1.23817895095651	7.4653714872468e-05	0.5697708665383333	0.05235983976862735	1	0.4109635772791874	-0.49188408340757583	0.7072315607224672	0.3550104094700239	-0.7931547343908347	0.07597763851245025	0.3661235761069071	-0.6745826102524852	0.4480663453248181	0.696425248994823	0.34433639779692404	0.9933971696682549
ENSG00000166002	SMCO4	1.315272679804257	1.2318124010000502	7.523347507009894e-05	0.7244509299628292	0.117688377358729	0.9575887408263943	0.37182418896688385	-0.9801216992858997	0.13566641370823557	0.4482454665025554	-0.7514879914705296	0.09867495648339333	0.4715830844420488	-0.60456266970692	0.5488173450078283	1.0806598691298979	0.6894129196739044	0.615416721046128
ENSG00000116478	HDAC1	1.0457773755660136	1.2520878672012965	7.736651972274569e-05	0.33187684494243125	-0.901534938687375	0.019269851374930137	0.2700617793548946	-1.1037193404766725	0.08149003699077444	0.24623617626540378	-1.344968210319396	0.0004698454497673172	0.7163287358613399	0.491564693323928	0.49078639677409946	2.177329514098757	2.176157966027045	0.0004122462552288518
ENSG00000170776	AKAP13	1.0322178634030832	1.2387820752606575	7.831219468675309e-05	0.3818052198452749	-0.6407811011072666	0.15778892290308413	0.4677156903320276	-0.22110569811741487	1	0.4649799639186508	-0.25733105403997414	0.8158126036309111	0.35816436793066997	-0.6500130818004417	0.490554993991925	0.8965474469818411	0.7812371830695686	0.5325933402272871
ENSG00000181467	RAP2B	1.266119448213634	1.2339323497641577	8.372258689989272e-05	0.5707498542815262	-0.2778933679832658	0.7605770194894278	0.450102965591491	-0.6177809581869089	0.5537282769350927	0.5845120883193322	-0.21735870452801054	0.8916526517600616	0.36811337815096634	-0.9326282526629779	0.16333360655500356	1.0006109899350906	0.6324579904988051	0.6833069018249224
ENSG00000067900	ROCK1	1.2678143872340004	1.225166518687735	8.401891096615046e-05	0.5580230136200172	-0.33132670690410393	0.6784790009570283	0.5577362834503258	-0.28092694428126086	0.9617906629951073	0.46617528516265766	-0.6268469652112929	0.21374292096530817	0.4954607089707601	-0.47177114428962297	0.7397228551123674	1.0406354295324942	0.6834462795207467	0.6182107846344984
ENSG00000197081	IGF2R	1.0017089610364895	1.235740446914893	8.413657441369828e-05	0.4219437173161884	-0.4044374802341866	0.5416678874930644	0.4246623631884937	-0.3320836431503067	0.9038523782214367	0.46139400018663035	-0.21959450466169883	0.8897730493010406	0.2984703066088916	-0.8914164763220231	0.19647392076485848	0.7204399127532651	0.4946159569181588	0.8330456034636732
ENSG00000097033	SH3GLB1	2.230539750802065	1.2243133386575795	9.22285196256065e-05	0.7714423416360938	-0.7744007423153036	0.047802527575249006	1.0039253102105865	-0.24568381109322512	0.9986257997860238	0.9215926791292539	-0.4249610847076793	0.5212011364624631	0.953115179104394	-0.3298458239550955	0.9184768378215832	2.4575005912805823	1.130651644287629	0.20162407389736278
ENSG00000130164	LDLR	1.6881592642848453	1.2298768446778539	9.670087148362624e-05	0.8918578340488343	0.03047311981974357	1	0.4951132621506401	-0.9255472157789971	0.16777076118890513	0.6968722852559728	-0.42156941631059663	0.5320674319860988	0.5690833846009534	-0.704903345734014	0.38564213009767684	0.9765963261766484	0.15864961004849537	1
ENSG00000241553	ARPC4	2.2288448117816984	1.2186830780655002	0.00010071203122120313	0.8037489371614632	-0.7045993863890895	0.08653448593138215	0.8630235122862936	-0.49458356833911854	0.6945446711429385	0.9108347879331926	-0.44906594222316665	0.4805429469664758	1.082452311968247	-0.12420129432493406	1	2.3934614879247365	1.0867283881462573	0.23227120255489425
ENSG00000132670	PTPRA	1.2254409117248426	1.2157928477569977	0.00010108905661785853	0.548233136188087	-0.3088173250027385	0.7154979667974285	0.5440374975410196	-0.27318943146171637	0.974445710540607	0.48410510382275984	-0.5100910732541184	0.38186804186651774	0.45964427217769316	-0.544510784129399	0.6193150047109894	0.8485181194649568	0.42072849852148453	0.9132091910380116
ENSG00000141934	PLPP2	0.966115241608797	1.250802095681278	0.00010646870252573798	0.2976122739306758	-0.9541274108389869	0.013562297201479351	0.14677270617113836	-1.906431757447327	0.000383081829215412	0.2880724198056423	-0.9598641669400501	0.026954101798118975	0.5909712070856055	0.29308452696508136	0.8204303892400456	2.3934614879247365	2.470897062457418	2.1309964804272138e-05
ENSG00000085491	SLC25A24	1.1322192656046954	1.212731175389582	0.00011407733118039055	0.5766237807406843	-0.059441163156136234	1	0.2876745040954312	-1.1583622108911364	0.05377624265011707	0.3717449068861193	-0.8295157884043871	0.0581688872677936	0.537246551896005	-0.16547569435247844	1	1.1687136362441857	1.0252596203775595	0.3044677604409911
ENSG00000203879	GDI1	1.2152712776026446	1.2056131909949777	0.0001150830818840838	0.4640401902734879	-0.6120135014183452	0.18471519097753133	0.4696726597476428	-0.5056274974536825	0.684379135542412	0.4781284976027258	-0.5256876227331357	0.3544746293708228	0.6068896234380797	-0.08687704117540695	1	1.2727771791974352	1.04179408529712	0.2837885543898213
ENSG00000262967	RP11-294J22.6	1.3423917041301179	1.2280713447340077	0.00011890809423127217	0.707808138328548	0.024839561127377563	1	0.4461890267602606	-0.7291392277049595	0.41551839994593504	0.5701682333912504	-0.3722206790812144	0.634087323400895	0.4019400128999741	-0.8914537496453627	0.20678502701989002	0.6884203610753423	-0.01839801053304957	1
ENSG00000197694	SPTAN1	1.037302680464182	1.2099944539441845	0.0001222794666860072	0.4327125824913115	-0.44547656226531807	0.45533523116453345	0.36399631130442317	-0.6555314695724893	0.49983929801907656	0.4984489587508416	-0.1648211845371247	0.9657564889613031	0.3482153577103736	-0.724027560611878	0.3783937815964767	0.9846012140961291	0.8954424229165581	0.41594208323147036
ENSG00000099785	MARCH2	1.2135763385822784	1.1972208660300896	0.00012984192720787318	0.46697715350306696	-0.6053039015085981	0.1924384312892438	0.5401235587097892	-0.2835685772417158	0.9600077142025587	0.6992629277439865	0.1646797301303169	0.8822152033406028	0.3283173372697808	-1.0713191394604424	0.07440057047895084	0.6564008093974194	0.039932653179024946	1
ENSG00000113384	GOLPH3	2.0169774342359097	1.194750675570009	0.00014489669053251806	0.9036056869671505	-0.3255599070513885	0.6508322236313481	0.845410787545757	-0.3847145726422421	0.8337380698770446	0.8331389070727496	-0.45018807137118555	0.4774348684091197	0.760104380830644	-0.5549123795898686	0.5900639868247384	1.6329971355740678	0.6369520027853556	0.6572022617935449
ENSG00000012660	ELOVL5	2.6932581033620675	1.1911100355554152	0.00014674584329222383	1.2697471029213372	-0.2312821008162148	0.8108079626789063	1.054806515016581	-0.4978384307436101	0.6835390444826394	1.0184136998938058	-0.6076833162191453	0.22289571461428792	1.0147990424702316	-0.5586718476218625	0.5831821502928553	2.6656276771870813	0.939734038600119	0.3481982405313917
ENSG00000029725	RABEP1	1.5254451183296796	1.183537319040175	0.0001500077973552905	0.7880851332703751	-0.058828531123943595	1	0.5655641611127865	-0.5899852867398159	0.583635571770251	0.6108091556874822	-0.5138224885202134	0.36894024163805406	0.5153587294113529	-0.7360285253477976	0.35164551022453544	1.1767185241636664	0.557626783576449	0.7542000950988198
ENSG00000080845	DLGAP4	1.239000423887773	1.1858431093447102	0.00015496341476528366	0.545296172958508	-0.3669508264862755	0.6106303461303421	0.5968756717626293	-0.1625317086910828	1	0.48290978257875306	-0.5585263847853968	0.3033954974973947	0.4715830844420488	-0.5440954963707175	0.6197777570008643	1.0246256536935328	0.6664053224221427	0.63762515410359
ENSG00000117318	ID3	24.466444758987695	1.176958466235086	0.00015630233518702208	10.307761948079229	-0.4575565812882223	0.37615073807849	8.088154594737532	-0.7810449681316709	0.2436894600426896	7.581922650735224	-0.9580048483251016	0.01144679259012412	14.829994634373797	0.21414921909088802	0.949476563102588	31.419185083961843	1.3315934029031569	0.12563281405381854
ENSG00000074842	MYDGF	7.818753700949791	1.176888370349312	0.00016284052116087726	2.712775036387838	-0.8095439326243157	0.02614582546164987	2.632123864002415	-0.7517627441440915	0.28237242670102763	2.260352472416886	-1.0730090561625678	0.003490882800986308	5.330679676034805	0.41841966994805135	0.6168899475534784	13.320133498015926	1.7834050197522788	0.011136198050758245
ENSG00000010404	IDS	2.2237599947205995	1.1909501430268725	0.00016556254338642254	0.787106145527182	-0.761533260567877	0.05469874170845887	1.1878804352784131	0.012464398003651678	1	1.0853516895581876	-0.15366832359839838	0.9570451537351686	0.8138290360202446	-0.6048642015652214	0.5340371387208955	1.504918928862376	0.3629829711071818	0.9571338524464421
ENSG00000149541	B3GAT3	1.3729006064967115	1.1819635075052786	0.00017058560868841245	0.5873926459158075	-0.4235493846817024	0.494544390834355	0.4481459961758758	-0.7926096704888927	0.3134356101747784	0.4709565701386849	-0.7808748584850842	0.0797604018068608	0.6984205174648065	-0.07530287901494098	1	1.9051633248364124	1.462330440157443	0.05610731240277988
ENSG00000084093	REST	1.4474779233928292	1.1762102266100434	0.00017086749479195098	0.6216572169275629	-0.4216531432707401	0.49221870674332396	0.647756876568624	-0.29170033813024454	0.9467715667737856	0.5271366686070051	-0.6838523140988619	0.15023296504497793	0.6486754663633245	-0.28863893872886337	0.9773982010231179	1.480904265103934	0.9827740921850926	0.3228919257446156
ENSG00000153551	CMTM7	1.091540729115904	1.1798689364556088	0.00018377765518525995	0.5991404988341237	0.05977629679578067	1	0.31702904532965887	-0.9755561181021476	0.14163129127141216	0.4231437203784123	-0.5726157691195876	0.2898656128959822	0.3661235761069071	-0.7484236809391878	0.34271548030165794	1.048640317451975	0.8912032618012183	0.41950441394745
ENSG00000135720	DYNC1LI2	1.2678143872340004	1.1694369086895287	0.0001950769812247043	0.5266954058378407	-0.48937268823159685	0.36950504352048275	0.538166589294174	-0.3825186354462472	0.8442272821819815	0.5163787774109438	-0.49556610690535485	0.4023787638128606	0.5969406132177832	-0.21273889404766533	1	1.1446989724857435	0.7875125084960559	0.5156682373854328
ENSG00000260027	HOXB7	1.0017089610364895	1.1856997644152973	0.00019604670985758543	0.5159265406627176	-0.06272406911287609	1	0.38160903604495977	-0.5430162778741032	0.6325204806102077	0.29404902602567634	-1.0373420306637438	0.010708303015489645	0.4118890231202705	-0.4192572802323026	0.8134273611998866	1.1527038604052242	1.1740599485328864	0.19096732146871367
ENSG00000100106	TRIOBP	1.686464325264479	1.1823326677582848	0.00019899363759314737	0.8947947972784134	-0.006664316346182891	1	0.7045089896214641	-0.3993410399257779	0.8144266229399727	0.6275436531035776	-0.6420885921793531	0.18949095258446783	0.5710731866450127	-0.733715532378634	0.34850420637094875	1.1126794208078206	0.32086905349974976	1
ENSG00000105472	CLEC11A	1.9017215808510004	1.1787946185534754	0.0001992976768608796	0.6872493957214948	-0.7347453346052826	0.06938423177437752	0.8943350229361364	-0.2089531529323355	1	0.6741611816198434	-0.7281971926780184	0.10885399489524217	1.002860230205876	-0.018637264980979517	1	2.3054077208104484	1.2462174853377503	0.13507770606596284
ENSG00000080822	CLDND1	2.6712238960973056	1.167468837459611	0.00021114322551807755	1.1894701079795102	-0.36193626758316844	0.5779979437398948	0.8551956346238329	-0.8365502663409545	0.24113904887078905	0.8618266169289132	-0.8970722301807952	0.027640529588748936	1.4744433146479248	0.04831232752401604	1	3.570180012088403	1.389688418756905	0.07152235505043521
ENSG00000116095	PLEKHA3	1.3576461553134147	1.161097211835597	0.0002159510438514431	0.6559217879393183	-0.2115794132713943	0.889077315081122	0.5518653752034802	-0.45929325618954014	0.7501041966912589	0.6622079691797752	-0.18068337791738842	0.9503200487299817	0.393980804723737	-0.9903459072982363	0.11515079693158559	0.9125572228208025	0.33555653469208324	0.9969297218501642
ENSG00000162923	WDR26	1.2898485944987623	1.1579925857987603	0.0002452982879476104	0.47187209221903204	-0.7303079483041837	0.07810883208054967	0.7632180720899195	0.159899378085807	0.9762247721740078	0.5916840157833732	-0.29454735769534013	0.7576920782434556	0.44969526195739673	-0.7050075665974274	0.39465368305545107	1.10467453288834	0.6986669112929305	0.6046408586148888
ENSG00000120137	PANK3	1.7491770690180326	1.162900337426456	0.00025520673479206547	0.8830469443600972	-0.12420310982578674	0.980306762352752	0.6164453659187812	-0.6870123731996328	0.4336476384651666	0.7638102749203545	-0.3787444499256416	0.6182691055206316	0.6626040806717395	-0.5706640451957985	0.578561785800615	1.2007331879221086	0.3659011436880789	0.9575755702571412
ENSG00000158195	WASF2	4.1373461487141645	1.1459780656239142	0.00025810132602443434	2.097970733662626	-0.13167686824395752	0.9698682109926632	1.955012446199563	-0.2282627705235416	0.9756062652058538	1.6722544203655334	-0.5299419249796359	0.29208237830513645	1.4127594512820871	-0.750485416625085	0.307384102305184	2.76168633222085	0.306534817699458	1
ENSG00000128245	YWHAH	4.839050903145817	1.1470533779672025	0.00026794850227360834	2.506208622574112	-0.08893510491327583	1	1.569489471323373	-0.8327501687463901	0.24113074206336074	1.3052907984554414	-1.209915842975773	0.000717671279912976	2.5748038450127053	-0.030313365260076885	1	6.339871232228734	1.341622429350486	0.0863849403017808
ENSG00000085871	MGST2	2.222065055700233	1.1677646923613996	0.00027345336042388274	0.629489118873107	-1.167326915603101	0.0006480400406179878	0.9099907782610579	-0.44352390314342915	0.7594874035117382	0.5821214458313186	-1.240124158430616	0.0010387928308303658	1.3809226185771386	0.2505409610469294	0.8730293912969066	5.379284681891047	2.3615179934896053	3.921198071116109e-05
ENSG00000177556	ATOX1	12.979843017965207	1.1333138089917156	0.0002775357602646814	5.618410658184699	-0.44628049533978187	0.39048917272473355	5.692824030024553	-0.3610306803152379	0.7987091874071555	5.975410898790066	-0.3107071246417057	0.6671699539636741	5.280934624933323	-0.48172188605015664	0.6249920047931086	11.262877302709379	0.6923285140307178	0.7105687784385363
ENSG00000171159	C9orf16	9.823866562043136	1.1327453540491659	0.00028110959460237584	4.369222297870415	-0.3960132920887385	0.49171147868932347	5.019626551052932	-0.10995464242853803	1	4.862566820619721	-0.17973592088273183	0.9142015303307397	3.110060594864651	-0.880689082879377	0.13231207859955257	5.995661051691062	0.16018167976982944	1
ENSG00000180370	PAK2	1.942400117339792	1.1486662844299047	0.00029640716422038913	0.9946515470841006	-0.10969884111206896	1	0.6575417236466999	-0.7619618273100415	0.3328564801455777	0.7936933060205248	-0.5080343842885464	0.37005159890961326	0.8058698278440074	-0.4360422504600596	0.7650249723259687	1.6169873597351063	0.6456732003344401	0.64785876069834
ENSG00000186432	KPNA4	1.3220524358857222	1.1379661599571056	0.0003062801516566022	0.6862704079783017	-0.09291209195009975	1	0.4814144762413339	-0.6531138986124365	0.4913032654752707	0.4876910675547803	-0.6932541551524098	0.14122398960257823	0.5989304152618425	-0.3007678480877745	0.9566816522578865	1.1446989724857435	0.7002716487885404	0.6064696640178372
ENSG00000068366	ACSL4	1.5423945085333426	1.1522018139758443	0.0003289510520354862	0.7469676480562686	-0.21529901014081568	0.8803594800613389	0.559693252865941	-0.6483311543487729	0.49604094321269016	0.650254756739707	-0.4499091304651045	0.48636433495867587	0.6745428929360952	-0.3473730863477784	0.9003995807694846	1.1687136362441857	0.5077111442284057	0.8021602331683495
ENSG00000164054	SHISA5	3.2254689557570893	1.1327876227757379	0.0003298126859612065	1.3549190365791293	-0.5021417241329231	0.30083244527052055	1.459899184048923	-0.30905647350522625	0.9251533740832143	1.5933632182610837	-0.18305064132211846	0.9113745248207541	1.2058200386999223	-0.6164339580249357	0.5036839684882787	2.673632565106562	0.6250144619730448	0.6612593325105381
ENSG00000070831	CDC42	13.715446552804185	1.1355117633593261	0.0003302877518990679	5.776027684838773	-0.49530390445543704	0.31492377448546927	5.917875512820299	-0.38593423542710203	0.7630337404220415	6.398554619168478	-0.28487428026720574	0.7311482106241627	5.790323948212498	-0.42035742103561446	0.7420465457968753	11.975312327543163	0.7033868460635198	0.7060960844529209
ENSG00000158042	MRPL17	2.364439933411003	1.145795649467091	0.00033185785687103275	0.9829036941657845	-0.5096801124329722	0.29931925076079297	0.8219271545583748	-0.7227763436721469	0.3890555460051227	0.8032558759725793	-0.8276817257565754	0.052035453971402176	1.468473908515747	0.23117974536983288	0.8901898553911023	2.921784090610464	1.2504950733462992	0.13352570167335392
ENSG00000135862	LAMC1	2.5847820060586235	1.1375680923947329	0.00034507145643194163	1.094508296889788	-0.48297257852456266	0.3399061022020627	1.2876858754747873	-0.14711875681380965	1	1.269431161135237	-0.18939207485004173	0.9016931167724928	0.8993905239147935	-0.7262128548136874	0.35088427534357974	1.8171095577221243	0.38050752047460823	0.9377993630490032
ENSG00000122643	NT5C3A	0.916962010018174	1.1439468842554321	0.0003678388456999781	0.4601242393007159	-0.15375379540148648	0.9630758521345129	0.32094298416088923	-0.7092384457614916	0.42772501619977504	0.2749238861215673	-1.0353526238917043	0.01090784998642579	0.48352189670640444	-0.04483709049970419	1	1.0886647570493786	1.1918935825926282	0.18131222678576844
ENSG00000154945	ANKRD40	1.8474835321992786	1.1503368318642697	0.0003759777117145952	1.024021179379891	0.05064796203226425	1	0.6340580906593177	-0.7388100133125133	0.3823728923806065	0.8343342283167565	-0.32960975844720536	0.6915562520658167	0.5551547702925385	-0.9457023326220352	0.14871650477752574	1.160708748324705	0.2237079124715249	1
ENSG00000133639	BTG1	3.7136113936225863	1.1331152474032133	0.0003776702887941014	1.4479228721824655	-0.6382118573351698	0.1286510407958658	2.489265096662507	0.35326591335317525	0.7528448462619404	1.410479067928041	-0.6484651592235876	0.15493034589543664	1.5540353964102958	-0.43551802330796185	0.7680576582921128	2.8497400993351376	0.5078006979197134	0.7936840949991929
ENSG00000176014	TUBB6	3.411912247997383	1.138818450189112	0.00038688443809441317	1.252125323543863	-0.7420739886543598	0.05757905080427486	0.5655641611127865	-1.8684746007265427	0.0001759909060818857	0.8140137671686406	-1.414531724641519	0.00010305278346490592	2.704140977876558	0.65453361935527	0.23877413161304398	8.245034557065146	2.334198062057334	8.530321781583466e-05
ENSG00000067955	CBFB	1.0186583512401526	1.1332447939431372	0.0004043804635006893	0.6755015428031786	0.41243057098551894	0.4052068328974293	0.3757381277981142	-0.6350177131279616	0.5288086304869285	0.2916583835376627	-1.1200794352088792	0.004566009082308377	0.35816436793066997	-0.7093047008085088	0.3969605152712536	0.6804154731558616	0.3096564817661551	1
ENSG00000108639	SYNGR2	1.445782984372463	1.1221081572216423	0.0004052506283622725	0.5942455601181585	-0.5512669202342093	0.2671793859873678	0.5088120480599464	-0.7198182160378817	0.4025861205994907	0.6239576893715572	-0.4342664713873381	0.5160865627114566	0.752145172654407	-0.08630527124173853	1	1.7770851181247207	1.226235444661456	0.15060327909886287
ENSG00000125952	MAX	1.3322220700079201	1.1220105149445954	0.0004119062704305086	0.550191111674473	-0.5425261156483437	0.2813380510046994	0.5636071916971713	-0.4253186751895836	0.7751506395128118	0.689700357791932	-0.10595060652234561	1	0.501430115102938	-0.6114471690821961	0.5350294932209986	1.2327527396000315	0.7894045039409673	0.5141301515219873
ENSG00000110651	CD81	3.4576756015472734	1.1208832218695766	0.0004168896866852006	1.2609362132326	-0.7688135851772453	0.04063885261081497	1.1174295363162667	-0.857805804797797	0.217237785969949	1.172610140370685	-0.851379116726427	0.032759091502900066	2.4773035448538008	0.45852977859999133	0.5670389542659904	5.395294457730008	1.5992512234088045	0.0229809502978687
ENSG00000105821	DNAJC2	1.1542534728694576	1.1268399219767262	0.00042228366612182244	0.5922875846317726	-0.1262835035959411	1	0.40117873020111156	-0.7348203793771284	0.39366472984788464	0.380112155594167	-0.8940273552452223	0.035298258545542756	0.5511751662044199	-0.22314834698633523	1	1.4248700496675688	1.2378380751739901	0.14892375545250658
ENSG00000145293	ENOPH1	1.2559498140914362	1.1212876671288796	0.00042867856686763073	0.6334050698458791	-0.16552997211472198	0.9484244136421168	0.28376056526420085	-1.406703107082967	0.009881534571254302	0.3968466530102624	-0.967745200383579	0.018061207254396264	0.7839820053593554	0.22043596407226118	0.9138191557227959	1.689031351010433	1.3670505803302178	0.08857484958224089
ENSG00000103496	STX4	0.6339071936170002	1.1619963673903424	0.00043316102266457074	0.18209172023390033	-1.1451862293048491	0.0018275039788435538	0.252449054614358	-0.48723962594984727	0.74070294906969	0.2593847099494787	-0.49206644351965534	0.44751539209079855	0.34224595157819576	0.010721860196866162	1	1.160708748324705	1.895582592461569	0.006035234693731178
ENSG00000123545	NDUFAF4	1.315272679804257	1.1249586105752738	0.0004402183973274554	0.5550860503904381	-0.5000227648298392	0.35887096311205297	0.3424696477326562	-1.1870803426121708	0.046212551644043524	0.35979169444605114	-1.2020811372533997	0.001839967267008174	0.953115179104394	0.4829842281686599	0.49138598393455385	2.2733881691325255	1.7692645414034927	0.01052836001314647
ENSG00000163171	CDC42EP3	1.4271386551484335	1.1106727190072736	0.0004731113798402109	0.7342408073947594	-0.13662915100688683	0.9833780565660963	0.4461890267602606	-0.9146512606445215	0.18426348899702388	0.7207787101361091	-0.1616920131617295	0.9697525243723599	0.5471955621163014	-0.5910461656435819	0.566337556081701	0.9846012140961291	0.33722423198959217	0.989936758323388
ENSG00000101290	CDS2	1.0135735341790537	1.1188005586561958	0.0004850559801548715	0.41019586439787226	-0.5821259331819406	0.2275021569420356	0.39139388312303564	-0.5732152868207794	0.5934970593064738	0.4398782177945077	-0.4266966827549188	0.5367170837053127	0.5073995212351158	-0.15151628674642093	1	1.248762515438993	1.2295840206112891	0.1548334534032099
ENSG00000121410	A1BG	3.098348529229616	1.10895155683623	0.0004916681888787418	1.2746420416373023	-0.5617797037110727	0.21064773848344837	1.4892537252831506	-0.22941405319662755	1	1.6089023944331722	-0.11256874081379953	1	1.118268748761314	-0.6906806339331601	0.39187303757758896	2.6336081255091583	0.6457222124130875	0.638670189177658
ENSG00000144560	VGLL4	1.2406953629081394	1.108693942076877	0.0004923677416666372	0.543338197472122	-0.44609170475964954	0.4419127429077505	0.5538223446190954	-0.3486176241663669	0.8784099510948603	0.5558243784631687	-0.3794941613560193	0.6275728943433159	0.5173485314554122	-0.4577437205828704	0.7580808549828426	1.280782067116916	0.9472471345084978	0.3585816285878897
ENSG00000160714	UBE2Q1	1.5983274962054308	1.1206129088296355	0.000504120408046216	0.8742360546713601	-0.005350051731516814	1	0.5577362834503258	-0.7348203793771282	0.3724891296544278	0.7614196324323408	-0.25931181932696656	0.8158126036309111	0.5113791253232344	-0.8696151496114733	0.19864055705280134	1.0326305416130135	0.2451842828293591	1
ENSG00000184182	UBE2F	1.632226276612757	1.1152672460702888	0.0005240531326229854	0.9682188780178893	0.15531995588822664	0.9199876923207624	0.5068550786443312	-0.9223932466388651	0.16681048535146492	0.6705752178878229	-0.5266445419265386	0.34315063240461374	0.5949508111737241	-0.6684153304808542	0.4375371807446592	1.1847234120831471	0.4154432028105741	0.9092029158561896
ENSG00000115419	GLS	1.3254423139264548	1.0997899442959382	0.0005491290319146143	0.5580230136200172	-0.5270690917785699	0.30371593603532687	0.559693252865941	-0.44581635582627493	0.7594874035117382	0.7458804562602522	0.029612212954300277	1	0.48750150079452303	-0.6652677756764274	0.45215135393062245	1.016620765774052	0.4889155502675297	0.8332985830284698
ENSG00000128283	CDC42EP1	1.6135819473887276	1.1154262186979649	0.0005523797882542248	0.8517193365779209	-0.08151060287193077	1	0.4814144762413339	-0.9846526032299395	0.1259696798722705	0.8152090884126475	-0.15695037418067656	0.9722886638308293	0.5452057600722421	-0.7880071508358408	0.28226957277958353	1.2647722912779544	0.5314007113046049	0.7804495616612415
ENSG00000123091	RNF11	1.708498532529241	1.1069599513377548	0.0005621535433317368	0.7587155009745847	-0.42185834746492923	0.4840407816650215	0.8512816957926025	-0.17071806677457643	1	0.8462874407568246	-0.20062338369174182	0.9156312061109014	0.6148488316143168	-0.6952336679872835	0.39409843653229537	1.1847234120831471	0.3404098111017526	0.9856919660796502
ENSG00000149257	SERPINH1	6.500091143104801	1.097732335372505	0.0005637703784150704	2.0901388317170815	-1.0093349740035868	0.0028108004566890997	2.5401463014685013	-0.5750219251781221	0.527883429493848	2.1420156692602115	-0.9189273952872556	0.017496797834842568	4.453176974604664	0.359947142230989	0.7329007444285975	13.023952644995138	1.986214692922958	0.002271711542071288
ENSG00000108100	CCNY	1.037302680464182	1.1034626701912202	0.0005643283041786734	0.5355062955265778	-0.1367003020951506	0.9821106227617438	0.47162962916325796	-0.32216553140927884	0.9140701096040396	0.47334721262669854	-0.35098005643410846	0.6497097739801564	0.34423575362225506	-0.8231578429739248	0.25231542206450647	0.7124350248337844	0.3291103650555048	1
ENSG00000111678	C12orf57	8.239098578000636	1.0898078413890857	0.0005667425192175748	3.5850531155728116	-0.47584451525505655	0.3411812964480055	3.7945636968778307	-0.3156123773855559	0.8649382016644022	2.9380996177687497	-0.7925519957547655	0.05010713040762394	4.140778053687357	-0.171603825031867	1	11.567063043649647	1.4062217932341117	0.08996887946268725
ENSG00000137267	TUBB2A	1.5186653622482142	1.1340283868420098	0.000591847420400272	0.3220869675105011	-1.672489960834605	9.005957567291379e-07	0.2426642075362821	-1.9213209370216233	0.0003112110674863406	0.29404902602567634	-1.7470168357489155	3.8961389856916305e-06	1.1998506325677445	0.6451830028377343	0.24814969593826702	6.1637636980001576	3.2691923441296353	3.820779161804088e-11
ENSG00000068001	HYAL2	1.8627379833825752	1.1087920827594444	0.0006055865931100701	0.8409504714027978	-0.3893532790763201	0.5599860300324446	0.5616502222815561	-0.9738619295891254	0.1342862540956428	0.5677775909032369	-1.0383919867076234	0.008444995957590216	1.0147990424702316	-0.020803094352892827	1	3.6422240033637294	1.9563621619689466	0.0021511589201761343
ENSG00000136732	GYPC	12.430682775366522	1.0808460463802683	0.0006171322885996719	5.649738265966875	-0.40276648263180537	0.4775993901227667	7.189905632970165	0.05559681877439848	1	5.871417950561472	-0.3104478233318826	0.6682814014805714	4.403431923503182	-0.7435244286993448	0.2550305748011432	8.140971014111896	0.22773424391020702	1
ENSG00000179958	DCTPP1	1.6695149350608158	1.1118393003025848	0.0006244913036554516	0.9966095225704867	0.16499764401907158	0.9003956422326884	0.32094298416088923	-1.6608197979333517	0.001302700575789999	0.3908700467902283	-1.4640691962103094	6.601726342927271e-05	1.0088296363380538	0.15661408241495725	0.9977878514541864	2.377451712085775	1.4486974419110417	0.05984434948973329
ENSG00000168255	POLR2J3	1.5457843865740752	1.0988888552817353	0.0006578409564798143	0.8164757778229724	-0.09614059041815659	1	0.7710459497523803	-0.17520072677043552	1	0.6598173266917615	-0.47361969038330975	0.4358494449909182	0.49347090692670087	-0.8895311964134147	0.18297767954770358	1.0646500932909364	0.3252353046402771	0.9996960182557931
ENSG00000105329	TGFB1	2.7135973716064634	1.0900035742253154	0.0006716825743479374	1.0768865175123137	-0.644038735292741	0.1209719895776422	1.4090179792429283	-0.11686783326114036	1	1.269431161135237	-0.31926515747559925	0.6595980591913025	1.297350932726649	-0.2526114327913964	1	2.257378393293564	0.5994659387791479	0.6964977725185997
ENSG00000204619	PPP1R11	1.5305299353907784	1.098004810697095	0.0006931768299678585	0.6813754692623367	-0.42530611297837856	0.4815091206464727	0.8043144298178383	-0.0894313875630621	1	0.689700357791932	-0.3786037969385361	0.6238749374689455	0.5949508111737241	-0.5792845977987761	0.578561785800615	1.2647722912779544	0.5987647461179423	0.7060960844529209
ENSG00000188706	ZDHHC9	1.2457801799692383	1.0823138097689946	0.0007020852885517154	0.550191111674473	-0.45436208602896977	0.42545033452581055	0.5479514363722499	-0.3935096144305497	0.8288585004901046	0.6753565028638502	-0.05637047966915043	1	0.47357288648610807	-0.6262276274693577	0.5103661938605506	0.9365718865792447	0.44652832716107577	0.8823831471589676
ENSG00000160691	SHC1	3.3000462726532067	1.080213253249706	0.0007192048201747381	1.3696038527270245	-0.571389292350204	0.19726886200133634	1.559704624245297	-0.2801942517022401	0.9562576191497079	2.0009677624674076	0.15349605555276225	0.9258240414874586	1.1520953835103218	-0.7656499593691809	0.2906505209542244	1.7850900060442014	-0.05458766279837568	1
ENSG00000116489	CAPZA1	6.879757483666855	1.077315017342414	0.0007278166175564554	3.369675812070349	-0.2640022595163889	0.7423500152830772	2.710402640627022	-0.5780675729916449	0.521537923680132	3.150866799201963	-0.36861157405449907	0.5876800028960574	3.1737342602745477	-0.3220532436148478	0.8734390541621797	5.603421543636507	0.5552476573634006	0.7344913183222084
ENSG00000119396	RAB14	1.4169690210262356	1.0786726395162163	0.000746595347665713	0.5727078297679123	-0.620478383163886	0.17423474223768487	0.7553901944274588	-0.08114512857195799	1	0.4876910675547803	-0.8599281779682603	0.043204427229368306	0.8416862646370744	0.10035438696429627	1	1.65701179933251	1.1159012658843923	0.22343284012236705
ENSG00000166822	TMEM170A	1.0067937780975884	1.0835810402610717	0.0007618270935080764	0.5364852832697709	-0.09342806155313299	1	0.4109635772791874	-0.5119720581977685	0.6771028848605521	0.399237295498276	-0.6140619380110584	0.23417469750721395	0.4894913028385823	-0.227783035117897	1	0.6804154731558616	0.29087601556043086	1
ENSG00000103005	USB1	1.615276886409094	1.0843309927489932	0.0008163676343061788	0.776337280352059	-0.29334224867905023	0.7154979667974285	0.5949187023470142	-0.6774041047290589	0.4497057415790235	0.843896798268811	-0.12318771714363672	1	0.6645938827157988	-0.4993046730004188	0.6855286015793679	1.1527038604052242	0.3672883342262798	0.9620576138970727
ENSG00000120992	LYPLA1	5.213632426646772	1.0649174262231083	0.0008258932614791233	2.50229267160134	-0.3144265467026641	0.6634787619299906	1.9256579049653355	-0.6904994914108326	0.3550151511191818	2.1886331977764772	-0.5328275947313166	0.2898656128959822	2.7916922678151663	-0.08653327579256209	1	5.483348224844296	0.9372474809440119	0.33960556461222724
ENSG00000111790	FGFR1OP2	1.1915421313175163	1.0689849099834978	0.0008271308131697144	0.5815187194566495	-0.278314933589467	0.7522365397550315	0.5616502222815561	-0.29145415703979005	0.9459725314318149	0.496058316262828	-0.542515797579716	0.32410049344929687	0.5352567498519457	-0.3688677127842793	0.8734390541621797	1.0886647570493786	0.7314283723577579	0.5654701928911362
ENSG00000118680	MYL12B	9.12385674663185	1.0752532098704934	0.0008386555888211358	2.730396815765312	-1.151438577564751	0.00045787698422850405	2.4716523719219703	-1.1691318908205157	0.02862743172393058	2.865185021884334	-1.0176938106412892	0.006947206486293953	6.546448724955024	0.421559514694235	0.6166544263096031	25.775739100727932	2.550073388721863	3.875626921667763e-06
ENSG00000103415	HMOX2	1.3118828017635245	1.0756611980511632	0.0009102328792864108	0.4473973986392067	-0.9247215590612681	0.013698762017561145	0.38552297487619014	-1.0373831493975598	0.10669730256641499	0.4195577566463919	-0.9848425184308892	0.016718825675829035	0.8854619096063786	0.31656471136955555	0.763702997761845	3.31402359866502	2.3586150885627335	4.7815048265852214e-05
ENSG00000174775	HRAS	2.422067860103458	1.0678117221738281	0.0009122833018503303	1.5233049284083275	0.2294576661341839	0.7736904959251265	0.8062713992334535	-0.8512109159738648	0.22501632586875298	1.0375388397979148	-0.49452905427575733	0.38886956387860283	0.867553691209845	-0.7340598050898612	0.33701963612342223	1.4969140409428954	0.1367672110941846	1
ENSG00000011009	LYPLA2	1.4966311549834523	1.0563297096710893	0.0009124039980559912	0.6050144252932818	-0.6400817256192768	0.14582343184272972	0.6712405095560061	-0.3832323109695266	0.8395937833631996	0.8104278034366202	-0.08231736227370792	1	0.6566346745395616	-0.417844649542353	0.8039879831649371	1.4889091530234146	0.8498676113754858	0.4440166269047558
ENSG00000083444	PLOD1	1.0728963998918746	1.0697070612466133	0.0009207541472128326	0.4943888103124713	-0.3864639123745819	0.5758534464517978	0.4990272009818705	-0.3122492074128771	0.9252365167695503	0.4219483991344055	-0.6401644902530348	0.2026968532996628	0.5651037805128348	-0.10745340261864744	1	1.0726549812104171	0.8700782558242466	0.4392430007506772
ENSG00000168256	NKIRAS2	1.4101892649447705	1.054637334540211	0.0009386213303479498	0.6862704079783017	-0.2973140501441314	0.7154979667974285	0.6457999071530088	-0.35054390782195555	0.869448228513054	0.7650055961643613	-0.08046013101301558	1	0.4894913028385823	-0.7919712429876914	0.27398152603070125	0.928566998659764	0.22638599935358905	1
ENSG00000125970	RALY	2.805124078706244	1.0580602019185272	0.0010048187989868146	1.6202247149844358	0.043001628051759	1	1.2015792211877194	-0.45764179122306453	0.7398470474771704	0.9084441454451789	-0.9797294224574822	0.012408465284218505	1.4067900451499094	-0.19989113430539535	1	2.377451712085775	0.6038009223498717	0.686985284097939
ENSG00000186063	AIDA	1.064421704790043	1.0592262524116647	0.0010127385272535195	0.6353630453322651	0.11147311286877071	0.9649464253658002	0.4481459961758758	-0.48178736570083347	0.7182147966283424	0.3896747255462215	-0.7712470453316003	0.08583787625613871	0.4616340742217524	-0.4329420897889973	0.7829794883718143	0.752459464431188	0.33916672509370877	0.9937930797844464
ENSG00000117616	RSRP1	1.6220566424905591	1.0690309207791069	0.0010396402831940321	0.5638969400791752	-0.897202258424726	0.015041815986808624	0.9099907782610579	-0.0040333601400463215	1	0.9347412128133289	0.045956390760407	1	0.6546448724955023	-0.5422271199587534	0.6164517558449308	1.304796730875358	0.5360903226696875	0.7743258614011924
ENSG00000078304	PPP2R5C	1.6084971303276288	1.0681892336043601	0.0010402374470449454	0.8507403488347278	-0.12315136984417015	1	0.7182077755307704	-0.38118342476242784	0.8435288446835363	0.6586220054477547	-0.5724831246934865	0.27953550309866804	0.7163287358613399	-0.3844877434963673	0.8513200640909345	1.2007331879221086	0.42298625471998463	0.9015335349876263
ENSG00000157869	RAB28	1.0356077414438158	1.0598284171427153	0.001044799138876085	0.5805397317134564	-0.015634541631663	1	0.4050926690323419	-0.5989112620523791	0.5812459442877317	0.3442525182739626	-0.9328443578353534	0.025075331127035902	0.559134374380657	-0.07436585340024915	1	0.9525816624182062	0.7361146137886007	0.5662298157361989
ENSG00000108828	VAT1	2.708512554545364	1.054416003483154	0.001044799138876085	1.1268148924151573	-0.5900278006426319	0.17548839306542194	1.4148888874897738	-0.1358413002746715	1	1.4917609125205045	-0.052788455255164624	1	1.0526052813073579	-0.6153296209139014	0.5067146870885085	2.0252366436286233	0.41182016240088704	0.9009734607637764
ENSG00000225484	NUTM2B-AS1	1.1542534728694576	1.0548900800977112	0.0010530621964080133	0.6138253149820189	-0.1252230414210389	1	0.4951132621506401	-0.4555641939733095	0.7564306772654872	0.5845120883193322	-0.20652296122264735	0.9108224421104131	0.38801139859155914	-0.8410693434554091	0.2316060181012347	0.8004887919480724	0.3063064534207621	1
ENSG00000004897	CDC27	1.4762918867390564	1.0466838574235804	0.001057254826418463	0.9133955643990807	0.17311473601668717	0.8926328402857551	0.5557793140347106	-0.6717021044618343	0.4590764676825049	0.4721518913826917	-1.0087443892582224	0.010917852718476524	0.6765326949801544	-0.355063741597436	0.8872012793719539	1.504918928862376	0.879955234019461	0.4191065942213843
ENSG00000165527	ARF6	2.433932433246022	1.0562142305915145	0.0010642418181837166	1.3842886688749196	0.009870516458387935	1	0.9726137995607436	-0.5705334538107769	0.5934970593064738	0.9180067153972334	-0.7244322175913657	0.1065132609649715	1.0784727078801284	-0.4031388762533186	0.8204303892400456	2.2653832812130448	0.7454893783633847	0.5404273501452804
ENSG00000145730	PAM	1.1745927411138533	1.054290907586718	0.0010759578939951663	0.5159265406627176	-0.48995818153530285	0.37184281248064466	0.5401235587097892	-0.3435442377990311	0.8848790252770818	0.5594103421951891	-0.31784928338293916	0.7161413583088861	0.573062988689072	-0.24623530820036255	1	1.0806598691298979	0.73106842608448	0.5714153605795378
ENSG00000130522	JUND	1.374595545517078	1.0479025981492587	0.0011073596375812873	0.6725645795735996	-0.2933491182465326	0.7184755617815193	0.647756876568624	-0.3093158810472157	0.9252365167695503	0.7363178863081977	-0.1100136261884726	1	0.5113791253232344	-0.6877768266256604	0.41415658151422746	0.8004887919480724	0.03910286928666856	1
ENSG00000172292	CERS6	1.0389976194845485	1.0539166730190994	0.0011148836371189855	0.5443171852153149	-0.15550967257361026	0.9597926443239315	0.6047035494250901	0.04624849752909077	1	0.3741355493741329	-0.8035632426152071	0.06899636881568548	0.40790941903215194	-0.5963323069698494	0.5603278470054246	0.928566998659764	0.6879832852090008	0.6224344321925751
ENSG00000168036	CTNNB1	10.871338876629515	1.076445223935595	0.001134947975873295	5.048639791646365	-0.36624443311323374	0.5891921879691046	5.81611310320831	-0.07907179147136167	1	5.362211100614569	-0.23609732374159265	0.8186688951788652	3.71894002034679	-0.8020004792339768	0.2279009851643485	7.556614195989804	0.3142614104447037	1
ENSG00000179295	PTPN11	1.4695121306575913	1.0400507650911335	0.0011388636345774424	0.8164757778229724	-0.052993798500499345	1	0.4814144762413339	-0.8960226571631393	0.1928792867349249	0.7745681661164158	-0.1468992765398621	0.9899323786793462	0.5770425927771905	-0.6084417760066637	0.5316321433484457	0.9765963261766484	0.2288961039176105	1
ENSG00000042753	AP2S1	11.795080642729156	1.0352238412892376	0.0011631230117060464	5.6213476214142775	-0.3556086157966516	0.5797936202209747	5.170313196055301	-0.4397961530325558	0.7015717805905942	4.662948172870583	-0.6623881702139585	0.12991811761651903	6.30767247966791	-0.11332839972200981	1	14.160646729561401	1.1185939491018777	0.2666888401053239
ENSG00000084733	RAB10	2.5135945672032385	1.05010434084601	0.0011758955137732752	1.1924070712090893	-0.3502659588513659	0.6026806449075891	1.121343475147497	-0.3980499368955476	0.8125249694768555	0.9729914926215469	-0.6852089137279811	0.13951725116855654	1.3152591511231826	-0.136157216952993	1	2.9457987543689064	1.095002391024292	0.22364581588561097
ENSG00000166913	YWHAB	5.856014315365603	1.035241290536523	0.0012280198415789213	2.680468440862468	-0.4314100336421194	0.41735657413499105	1.996108803927482	-0.8407663286878206	0.18158988794885222	2.1169139231360683	-0.8147452801335313	0.04153516513400934	3.971644879942318	0.28918866360808426	0.8434351672567466	8.221019893306703	1.364139911362836	0.10792730888798115
ENSG00000150787	PTS	1.3762904845374442	1.037418306373899	0.0012764388449471255	0.6686486286008275	-0.3166835836691976	0.7045623889519537	0.40313569961672674	-1.0720005581247445	0.08143031459090416	0.4781284976027258	-0.8783317378338132	0.0369497772436663	0.9252579504875641	0.27707494267626315	0.8267947149529348	2.033241531548104	1.4497230393530083	0.05951744921941293
ENSG00000116918	TSNAX	1.1796775581749521	1.038552076860383	0.0012938106721669307	0.54921212393128	-0.396044635741251	0.5472029068248345	0.43836114909779994	-0.6978011899463223	0.4275354884168512	0.4805191400907394	-0.6063308951771593	0.2382164744229709	0.6864817052004508	0.03283256180261429	1	1.504918928862376	1.2212987060308889	0.1537253876045346
ENSG00000188938	FAM120AOS	1.2406953629081394	1.0352792606374528	0.001294729273394912	0.7401147338539175	0.08591565699950787	1	0.48924235390379456	-0.6062556572146818	0.5598264048017427	0.5809261245873119	-0.3650534602780357	0.634087323400895	0.42382783538462615	-0.8314909837306084	0.2346087304505046	0.8645278953039183	0.29793909722628287	1
ENSG00000092841	MYL6	33.330975835503494	1.0302385002275276	0.001351543413445574	11.670512886603902	-0.9192323520845491	0.007944902850981483	11.111672341862983	-0.8805451972468927	0.14929308334820898	10.443521708887538	-1.058376918008559	0.003989809097380178	27.59457474701406	0.6370245250691857	0.24487686569549574	69.11420229679658	1.987671995695691	0.002089633043360071
ENSG00000187051	RPS19BP1	5.023799256365745	1.0256121401522071	0.001405595870366589	2.6266241149868526	-0.1869556263025718	0.8926328402857551	2.2113754396451513	-0.440216571848022	0.7028927122301681	2.4121582704057514	-0.32959786971815697	0.634087323400895	2.1589352178043164	-0.477909957376466	0.6359531359857464	3.7622973221559404	0.3903790918343064	0.9161087398034841
ENSG00000159840	ZYX	1.1169648144213986	1.0408922916054513	0.0014084898395200537	0.41215383988425824	-0.8163506872700199	0.03872040858491602	0.516639925722407	-0.3446110169422192	0.8883833156620876	0.5558243784631687	-0.250731862612355	0.825744032611656	0.5432159580281828	-0.2620867521083694	1	1.624992247654587	1.4292154010004174	0.06967395493212328
ENSG00000100030	MAPK1	1.1559484118898238	1.0295395317795903	0.0014230182320706221	0.6157832904684049	-0.14642114916701732	0.9698682109926632	0.5107690174755615	-0.42795615694465217	0.7667135734823796	0.5044255649708757	-0.4943169877966513	0.40280108905936285	0.4994403130588787	-0.4629898901488293	0.747602092294305	1.0646500932909364	0.71418416112674	0.5916333028919264
ENSG00000139112	GABARAPL1	1.3423917041301179	1.0275704280125832	0.00147868370580863	0.5031997000012084	-0.8004116802181798	0.04106167159084505	0.7123368672839249	-0.13055931895280293	1	0.7829354148244635	0.030121920733739205	1	0.6009202173059018	-0.4080143071735665	0.8237380231720618	1.0966696449688593	0.5300120795254083	0.7896807657165575
ENSG00000119688	ABCD4	1.108490119319567	1.0290347251907288	0.00149244861032582	0.5384432587561568	-0.3248046669901721	0.6927141256543888	0.5988326411782445	-0.09916467070426427	1	0.5223553836309779	-0.3590208416363819	0.634087323400895	0.47357288648610807	-0.48130005110442897	0.7183466494374792	0.7684692402701495	0.28707233958479167	1
ENSG00000091317	CMTM6	2.7966493836044126	1.0257176614450392	0.001522502862049954	1.3607929630382873	-0.32499088937357334	0.6462525341391742	1.3209543555402454	-0.324895803491937	0.9008226941632845	1.0566639797020239	-0.7472389232454644	0.08801915169570605	1.5440863861899994	-0.06717307740496048	1	3.0978916248390402	0.9888326024779359	0.3073433619987412
ENSG00000063245	EPN1	1.5203603012685807	1.011671692380226	0.001565214384822946	0.8174547655661655	-0.1456616360982045	0.9688362103845098	0.6731974789716213	-0.4398206118967699	0.7594874035117382	0.779349451092443	-0.22348246567598465	0.8718221681308967	0.6088794254821389	-0.5996387367168432	0.5402234643712588	0.9685914382571676	0.1444937194894106	1
ENSG00000092148	HECTD1	1.239000423887773	1.019064663219262	0.0015827592904885707	0.6843124324919158	-0.08546499365655624	1	0.592961732931399	-0.3070718283487304	0.9252365167695503	0.47334721262669854	-0.7328910412405129	0.10876846679065054	0.5193383334994714	-0.5202364947423364	0.6527609589586929	1.3768407221506846	0.9924669959946653	0.3165339276954211
ENSG00000084073	ZMPSTE24	0.7389934128797114	1.043937138055939	0.001593018800149069	0.30348620038983387	-0.6217396264096366	0.18995115270049637	0.2955023817578919	-0.5743557071838821	0.5949989056112704	0.2880724198056423	-0.6761523446747308	0.17526550414175793	0.45964427217769316	0.15106552209265334	1	1.128689196646782	1.5110241247263618	0.05104082052659539
ENSG00000197183	NOL4L	1.2627295701729013	1.018321693577739	0.001606602752981616	0.6304681066163	-0.2825820064255422	0.7435268012996659	0.6771114178028517	-0.12066910765229072	1	0.612004476931489	-0.318448231355789	0.7101717622264306	0.48750150079452303	-0.6519262384372664	0.4688233181410753	0.9605865503376869	0.4164332528526626	0.908455845159966
ENSG00000100644	HIF1A	1.8813823126066047	1.0323751109627353	0.00163283219564921	0.8380135081732187	-0.48440695805544176	0.37033016519854584	0.900205931182982	-0.29770842695986155	0.9356341353750999	0.766200917408368	-0.6126093416954614	0.22327409340741555	1.07449310379201	-0.004641219596655394	1	2.0572561953065462	0.9754808152374419	0.32062961054792316
ENSG00000147454	SLC25A37	1.6881592642848453	1.0313885224539894	0.0017020871786004074	0.8135388145933934	-0.3378258780197813	0.6542999392047899	0.9197756253391338	-0.08405582026022604	1	0.8773657931010018	-0.18065487545196815	0.9480804441993391	0.6048998213940204	-0.7607674858344889	0.3138759529097201	1.0726549812104171	0.15414920667573584	1
ENSG00000228463	AP006222.2	1.472902008698324	1.0087501070946603	0.0017222212528610159	0.71172408930132	-0.3539021552329328	0.6344038887942831	0.6360150600749329	-0.4825438496236448	0.7097245818350191	0.8044511972165861	-0.1099891575642708	1	0.6785224970242136	-0.377056104511337	0.8643736385349602	1.0086158778545713	0.2502856169985217	1
ENSG00000143153	ATP1B1	2.1440978607633827	1.071673637754413	0.0017370158362017194	0.9760507799634335	-0.4078645331893757	0.5265735000996086	1.064591362094657	-0.20542291418731867	1	0.9885306687936355	-0.36116677018533655	0.6552207159277401	0.953115179104394	-0.38536303107010306	0.8734390541621797	1.65701179933251	0.4757015447102788	0.8481599612969498
ENSG00000152492	CCDC50	1.2559498140914362	1.0136578449986864	0.0017709405306744524	0.6774595182895646	-0.13739957704350347	0.9812882334814571	0.5244678033848678	-0.5318719407159671	0.640216967052493	0.49964427999484845	-0.6683338716385387	0.1680278532620841	0.6825021011123322	-0.10210583743527896	1	1.1366940845662628	0.6749076073489971	0.6301655220596372
ENSG00000170955	PRKCDBP	2.296642372596351	1.0274658178809415	0.0017765360194210735	1.0279371303526632	-0.48004096784540096	0.35282406615916484	0.955001074820207	-0.5293903971339669	0.6385961368993178	0.8749751506129881	-0.7314352695764319	0.10762848457146362	1.410769649238028	0.11370805017819724	1	3.1539258402754053	1.3251297480248365	0.0989260750240191
ENSG00000143418	CERS2	0.8356049370405911	1.0276666442441793	0.0017846559698723326	0.4229227050593814	-0.24742209641849633	0.8217805782619791	0.35421146422634725	-0.4947487908058551	0.7072315607224672	0.34186187578594895	-0.6073359074371607	0.2508221540951085	0.393980804723737	-0.3220099450972296	0.9424423599267021	1.048640317451975	1.1899131820969744	0.18459118736957958
ENSG00000185359	HGS	1.0000140220161233	1.011394001157277	0.0019000768006286516	0.5237584426082617	-0.1969878202918668	0.8942810398365073	0.4129205466948026	-0.5507051007783257	0.6134764692061114	0.5355039173150529	-0.1436020540741676	0.9968968209448846	0.4019400128999741	-0.5923263412329856	0.5693837694486238	0.7204399127532651	0.3326556660185948	0.9996960182557931
ENSG00000124486	USP9X	1.150863594828725	1.0079666881096903	0.0019214322454471806	0.5599809891064031	-0.34140587587975063	0.6547996631109066	0.5440374975410196	-0.33589488477460394	0.896669558624841	0.5653869484152232	-0.3033013550570649	0.7477475809229692	0.5750527907331312	-0.24468280608638038	1	0.8164985677870339	0.30534638149588206	1
ENSG00000185825	BCAP31	5.913642242058057	1.012232123725985	0.0019393871012615368	2.121466439499258	-0.8921228815318385	0.011862702961881761	1.735831871650663	-1.092435783834421	0.06463193746682161	1.8013491147182694	-1.1191043606106637	0.002271671070686181	4.57256509724822	0.49885975945553573	0.4925834113060154	15.337365253725068	2.348668055023166	5.641484238694261e-05
ENSG00000127603	MACF1	2.200030848435471	1.0111206667127783	0.00197314407734637	1.090592345917016	-0.3032965848803246	0.6961543672295794	1.197665282356489	-0.10261100015913865	1	1.1128440781703441	-0.2483531398296238	0.8012394389049252	0.8516352748573708	-0.6552200738783016	0.4519765210187709	1.4648944892649725	0.20676705616605484	1
ENSG00000204590	GNL1	0.8372998760609575	1.0177289227248978	0.002001327333332105	0.41117485214106525	-0.3145630980905383	0.7154979667974285	0.38943691370742045	-0.35305903497258284	0.8769914013850113	0.31078352344177174	-0.7820176128149824	0.08598682542396827	0.4616340742217524	-0.07347033100754796	1	1.0246256536935328	1.1432082609755083	0.21532268233067003
ENSG00000155975	VPS37A	0.7830618274092355	1.0200174583031631	0.002006015266226552	0.3749523056429238	-0.3601572450898185	0.6351026273375455	0.2720187487705098	-0.8159651928336471	0.2982951220004734	0.315564808417799	-0.6396957139755794	0.21176300986924676	0.48352189670640444	0.11843711528036605	1	1.0246256536935328	1.249432618237585	0.14834801961478788
ENSG00000100554	ATP6V1D	2.139013043702284	1.0135757309020779	0.0020824017001783643	0.9388492457220989	-0.5288117320404865	0.26875364043305383	0.7925726133241472	-0.7241204907199197	0.38748800484373613	0.8199903733886748	-0.7325266217597874	0.1052509833117308	1.3510755879162495	0.14942221033637093	1	3.5461653483299607	1.612757044082414	0.0229809502978687
ENSG00000173905	GOLIM4	3.1847904192682974	1.0108512012573745	0.0021217786250488212	1.7680518642065806	-0.08342988563111808	1	1.42858767339908	-0.42101046369926043	0.7766484233749461	1.4857843063004703	-0.393800986359378	0.5441972065593675	1.3630144001806053	-0.4957655229360264	0.6902237708974097	2.1373050745013535	0.21614931782336266	1
ENSG00000234545	FAM133B	1.4373082892706315	0.9920380469711145	0.0021276091295730926	0.7665474029201288	-0.1806081115270638	0.924976604767867	0.6242732435812418	-0.4864983250647067	0.7051042436214476	0.5821214458313186	-0.656304386514463	0.17351622249890847	0.8158188380643039	-0.04795239086998568	1	1.3208065067143195	0.6805431834500957	0.6174506408591885
ENSG00000131871	VIMP	2.2949474335759845	1.0110897253618625	0.0021880891843822524	0.8536773120643069	-0.8289481119862762	0.029168726996872316	0.7593041332586892	-0.9046629622961306	0.1853872781194075	0.6885050365479252	-1.144021018575123	0.002696427930597063	1.9340875868256178	0.652565367735296	0.24006612413366646	4.810937639607915	1.9914490166890524	0.0015549072697521162
ENSG00000182287	AP1S2	6.898401812890884	0.9908280853805997	0.0022491846567181182	3.5625363974793727	-0.2443134342572728	0.7774050451310685	3.01960380829422	-0.47741866679622924	0.6392666239152474	2.7038166539434143	-0.7147389315887935	0.09183595763985176	3.8661853716071763	-0.0717760812382684	1	8.020897695319686	1.0351666678743208	0.34302923377500977
ENSG00000167985	SDHAF2	0.8881480466719468	1.0026168363094736	0.0022803899887354974	0.4131328276274513	-0.4307840644413229	0.4823377132243817	0.41683448552603297	-0.35090539759406514	0.8783449767333267	0.34903380324998984	-0.697900767845458	0.14620797566033353	0.5133689273672937	-0.0075197991132343045	1	1.1446989724857435	1.2113815747386207	0.16420950246715332
ENSG00000131724	IL13RA1	1.0796761559733399	0.9946453096118566	0.0023149709631808887	0.4973257735420503	-0.4565783955184477	0.42425569182301975	0.5577362834503258	-0.20138817929605413	1	0.41716711415837826	-0.7340584964382166	0.11122449138441895	0.6427060602311466	0.03450976932198735	1	1.2647722912779544	1.0558870036221448	0.2715280943542909
ENSG00000063854	HAGH	1.844093654158546	0.9972499231391155	0.0024693548555915	1.025979154866277	-0.09250434676986151	1	0.6360150600749329	-0.849616598417231	0.23204121406143507	0.6729658603758365	-0.8296000683126292	0.05010713040762394	1.140156571245966	0.09956002501441875	1	2.0572561953065462	0.9794849672413405	0.3165339276954211
ENSG00000147416	ATP6V1B2	0.6186527424337034	1.0253784371514643	0.0024874723398716726	0.24670491128463914	-0.6909045805331031	0.1313869795229489	0.20352481922397853	-0.894634064852152	0.24113074206336074	0.21037653894519934	-0.9213960037711684	0.03773317199361473	0.4894913028385823	0.5535512360690129	0.39729683632486884	1.0646500932909364	1.6874550367489518	0.021427045025204747
ENSG00000235034	C19orf81	1.0406925585049147	0.9895437479645695	0.0025143398434445833	0.5991404988341237	-0.03204965255950998	1	0.4520599350071062	-0.48712604133057924	0.7079544742212218	0.5044255649708757	-0.3437057064900291	0.6624076560490235	0.4437258558252189	-0.5157417823091909	0.666021156225814	0.6564008093974194	0.11804347968471407	1
ENSG00000119630	PGF	1.1576433509101902	1.0139068067795975	0.0025669285730161246	0.6334050698458791	-0.10907299039471341	1	0.5479514363722499	-0.32899486979939485	0.9246653805963421	0.5880980520513527	-0.23756035131582343	0.8677904209137126	0.4019400128999741	-0.8222833498173483	0.2814031685200713	0.7684692402701495	0.2105989899399961	1
ENSG00000213281	NRAS	1.494936215963086	0.9733875093684918	0.0025909138141156085	0.7998329861886913	-0.19252022592136445	0.8972022008012714	0.6223162741656267	-0.5696926079188409	0.5934970593064738	0.7243646738681295	-0.35908653927576406	0.634087323400895	0.7262777460816363	-0.3194677870282673	0.9333400416379293	1.392850497989646	0.6870011132238031	0.6102736770290434
ENSG00000164294	GPX8	3.223774016736723	0.9869224023364807	0.002601595126295822	1.419532227629868	-0.5474109517900804	0.23097531056981815	1.2700731507342506	-0.6486193443278244	0.47822005961324787	1.178586746590719	-0.8358471337629991	0.03708337222528231	2.4633749305453856	0.45586616538309055	0.5716523304608071	4.370668804036476	1.2725443443929456	0.11584257076148244
ENSG00000118523	CTGF	0.894927802753412	1.1182294972418145	0.0026181747939897537	0.21244034027288372	-1.499563117506714	0.00014765620692574338	0.08219271545583749	-2.736496957184512	7.221683911472136e-06	0.5522384147311483	0.22395184980480365	0.8158126036309111	0.6228080397905539	0.40680156667732614	0.6919260425898683	1.6089824718156256	1.829346602821699	0.021788748782454095
ENSG00000184203	PPP1R2	1.1983218873989816	0.982831458881045	0.0026273815727649785	0.5834766949430354	-0.36379217579976136	0.618800774372086	0.5401235587097892	-0.43357643866150375	0.7629141807614288	0.5235507048749847	-0.5328491132742044	0.3419420167414549	0.6725530908920359	-0.07392360068311699	1	1.3448211704727617	0.9799927955212921	0.32273054950806923
ENSG00000182473	EXOC7	1.0254381073216179	0.983971808097404	0.0026486366829992216	0.46795614124625995	-0.4837121243345921	0.3797064134348652	0.5792629470220928	-0.0619851226306376	1	0.5032302437268689	-0.3265159783970121	0.6942947119805666	0.5054097191910565	-0.28620922366938284	0.98320271220105	0.8325083436259954	0.4905600221666462	0.8330456034636732
ENSG00000077147	TM9SF3	2.694953042382434	0.9842869415706881	0.002729147843324512	1.242335446111933	-0.4651649875870986	0.3702875463418139	1.4559852452176927	-0.13770367837134312	1	1.2120557414229098	-0.4817042406634146	0.3764121454574588	1.3749532124449608	-0.23170966549186744	1	2.8817596510130605	0.9028677838330084	0.38115684489525725
ENSG00000070761	CFAP20	1.2356105458470403	0.9824160291403561	0.0027316858282134897	0.6206782291843699	-0.3051245750766305	0.7154979667974285	0.4050926690323419	-0.9388647591374595	0.16553004929308926	0.3442525182739626	-1.2862735959367169	0.0006582258874655064	0.9272477525316234	0.4209201689022946	0.5805258669911834	2.225358841615641	1.722343494016	0.013531853389232748
ENSG00000125505	MBOAT7	1.123744570502864	0.9812061130607982	0.002801583496372521	0.4562082883279438	-0.699271067398965	0.09969445832651332	0.6771114178028517	0.043618963530211996	1	0.4685659276506713	-0.6151144537603985	0.22949186118709045	0.6626040806717395	0.007195068250800518	1	1.3448211704727617	1.0781731894601956	0.25113174994067994
ENSG00000142669	SH3BGRL3	22.890151470047023	0.9662607832746	0.0028624610628377335	9.547088471618258	-0.6651862865297691	0.0932853967842213	12.370003676103542	-0.15325409255075018	1	12.890344295369488	-0.09311388118979957	1	11.704015623156671	-0.2440926160553385	0.9771792831977032	18.587349749034242	0.46600085216268194	0.9766468157407568
ENSG00000108946	PRKAR1A	4.883119317675341	0.968917020980709	0.0029612210401376085	2.038252481327852	-0.6611910082487193	0.09902081725401503	2.5734147815339594	-0.1920977091920404	1	2.220906871364661	-0.4758105025484296	0.3791350121243752	2.879243557753775	-0.0050552765166202995	1	6.123739258402754	1.1360255722057397	0.18663885357469792
ENSG00000214087	ARL16	2.6763087131584045	0.9742776643041053	0.0029672099052430257	1.5272208793810995	-0.0649394078679425	1	1.0900319644976544	-0.6053353580575211	0.5406170510510776	1.2036884927148621	-0.49044810131449207	0.3570591516924017	1.2854121204622933	-0.33853617547690945	0.905719701186593	2.465505479200063	0.6673770347980716	0.6180179284454635
ENSG00000134884	ARGLU1	4.284805843486033	0.9687599771526423	0.0030463952795889374	2.495439757398989	-0.029738353489529468	1	2.1761499901640784	-0.25301841602564057	0.9392517568767835	1.8097163634263171	-0.6049970952688788	0.19363438056886687	2.0097000644998704	-0.3821305553508989	0.7829794883718143	2.9457987543689064	0.21959479121479686	1
ENSG00000142192	APP	4.4424351723801	0.9693998397008794	0.0030495519384088413	1.7925265577864058	-0.721648913908305	0.06101379554893992	2.3307505739976775	-0.19899742059154168	1	1.9722800526112438	-0.5176769675958531	0.31034244004607375	2.6922021656122026	0.0414605220121107	1	6.131744146322235	1.2863359766097506	0.10645539898181586
ENSG00000142599	RERE	1.3237473749060886	0.9620715642638202	0.0031522686562988488	0.786127157783989	0.0027137623375391717	1	0.7456053473493829	-0.08576187436034965	1	0.650254756739707	-0.3446723494433562	0.6531695245438203	0.4357666476489818	-0.9468133800707778	0.13700419188501325	0.7044301369143038	-0.1571860652381742	1
ENSG00000148484	RSU1	1.020353290260519	0.9768120165245382	0.0031643704043035647	0.36026748949502857	-0.9491439759575266	0.01062359107263462	0.30137329000473745	-1.1039941380515221	0.07482687050260997	0.44107353903851454	-0.5563452588149755	0.3142325308468649	0.7999004217118296	0.49321561793567775	0.47823139403670756	2.0812708590649884	1.9203999307411943	0.003429457407226791
ENSG00000133703	KRAS	1.2508649970303372	0.9666121621601833	0.0031841517276847997	0.6882283834646877	-0.14453457608409914	0.9744542597108222	0.5538223446190954	-0.47564155017903204	0.7226047151134173	0.44465950277053495	-0.8987179153974023	0.03157380331305282	0.7561247767425255	0.03637496703918375	1	1.4328749375870495	0.9987121261528804	0.3162468698804372
ENSG00000119048	UBE2B	2.422067860103458	0.9765276890672022	0.0031937462727820213	1.1601004756837199	-0.4009152634345702	0.4966621330660127	1.2309337624219472	-0.24489817118875956	1	0.7972792697525453	-1.0196395805392524	0.009073605006355638	1.6594949047454375	0.25691288901693865	0.853630509627193	2.961808530207868	1.1043201877819002	0.2208881353372343
ENSG00000106609	TMEM248	1.4593424965353934	0.9571215600410319	0.0032389456239988227	0.8096228636206213	-0.13761269154975783	0.9785459285609589	0.5910047635157838	-0.6265860393971582	0.5248223716977778	0.6944816427679592	-0.4055891468098545	0.5605912881686511	0.7561247767425255	-0.2276099351774412	1	1.2887869550363966	0.5936101798937973	0.7074213278407889
ENSG00000108788	MLX	0.9423860953236687	0.9742541699328974	0.003264945162462455	0.4562082883279438	-0.38264004916069183	0.5853428308168114	0.4403181185134151	-0.3814316547650367	0.8533821953976981	0.41477647167036463	-0.5270841441674237	0.3584436761005887	0.5173485314554122	-0.11696956479950671	1	1.1126794208078206	1.0533167285063696	0.2813587547912087
ENSG00000108960	MMD	1.932230483217594	0.9814744366313037	0.0034235063920853583	1.1052771620649111	-0.05296443478688487	1	1.5420918995047606	0.5301901709507119	0.42306089912379735	0.5343085960710461	-1.300415118278428	0.0005065226846056826	0.787961609447474	-0.5955207156156876	0.5605328987311682	1.3608309463117232	0.2694614149309045	1
ENSG00000112559	MDFI	2.3271512749629446	0.9638147032649934	0.0034978855405856835	1.1326888188743154	-0.38267184735407694	0.5317954184071827	1.5675325019077577	0.21740975558204167	0.8882716134335329	1.1176253631463715	-0.38378433152090163	0.5571511075665831	0.9411763668400384	-0.6232711722538958	0.4973637021171058	1.6490069114130292	0.26405279678327226	1
ENSG00000137710	RDX	3.050890236659359	0.9620865152176188	0.0035199778351170724	1.6740690408600514	-0.15435896859165765	0.9475231868849802	1.04306469852289	-0.8923243913843117	0.18400942276409737	1.043515446017949	-0.9682405510937594	0.013741953552571937	2.17684343620085	0.31432053196559995	0.8060835065337221	3.826336425511786	1.1317297240841304	0.19533313002030764
ENSG00000169504	CLIC4	3.274622187347712	0.9568412088121965	0.003602970969990705	1.8336440430005123	-0.11969229900040168	0.9850691196393968	1.273987089565481	-0.6926096703958696	0.4121124727820899	1.5551129384528657	-0.4100721833137029	0.5055697589892849	1.7390869865078087	-0.18856869650811037	1	2.8097156597377344	0.5454405102111155	0.7497340546102598
ENSG00000153574	RPIA	1.0898457900955376	0.9583814819106127	0.0036041021111353575	0.7009552241261969	0.1622876566883712	0.8926328402857551	0.3248569229921196	-1.1046671415037306	0.06949305202165183	0.40162793798628965	-0.8449000606702248	0.04987489632646355	0.6148488316143168	-0.08542709628864853	1	1.2247478516805508	0.9638797131493257	0.34356261132083005
ENSG00000135968	GCC2	1.0678115828307757	0.9619480430646382	0.003621389934852864	0.5296323690674197	-0.34856413420745824	0.6444903793480565	0.6242732435812418	-0.023178941570788925	1	0.4781284976027258	-0.508079558077922	0.3867243780824402	0.4994403130588787	-0.38927473655065425	0.8530638251304562	1.048640317451975	0.7608885376777663	0.5481675611114771
ENSG00000176973	FAM89B	1.2339156068266741	0.9544981613535889	0.003621389934852864	0.8458454101187628	0.29290347313446363	0.6541523745439596	0.6555847542310848	-0.18862012993509514	1	0.48410510382275984	-0.7425416813487613	0.10172015949367073	0.43775644969304106	-0.8354895580812036	0.23170455277419108	0.6644056973169001	-0.14442321655878998	1
ENSG00000169398	PTK2	1.1610332289509226	0.9508521879879386	0.003786388298542389	0.6167622782115979	-0.22819723736022152	0.8572466525054163	0.6047035494250901	-0.22423072046586784	1	0.6131997981754959	-0.22422208747383054	0.8753192634317819	0.4636238762658117	-0.6516137706443814	0.47129835063312026	0.9125572228208025	0.4154472865319359	0.9117464430840797
ENSG00000167220	HDHD2	0.8796733515701152	0.961924402485621	0.0038247784400554014	0.469914116732646	-0.20657641966581575	0.8926328402857551	0.39139388312303564	-0.47006232334918996	0.7431936497138346	0.4028232592302965	-0.4684858647287691	0.46080810422398744	0.41984823129650756	-0.35577159035470163	0.89345792383908	1.0006109899350906	0.987027637068887	0.32685162627637665
ENSG00000002834	LASP1	1.0305229243827168	0.953526322286264	0.0038318357914747703	0.48068298190776915	-0.4714424418965121	0.39184878182775335	0.5733920387752472	-0.11257686257651267	1	0.5904886945393664	-0.07205476699896463	1	0.43974625173710036	-0.5433127589839386	0.6183631840341094	0.7604643523506688	0.3245405321535104	1
ENSG00000109519	GRPEL1	0.900012619814511	0.9726351452339688	0.003864333163524519	0.35733052626544953	-0.7464412690653475	0.07771953680310632	0.24853511578312765	-1.209743079756926	0.04526518094760865	0.27372856487756053	-1.150579722909768	0.003936015628880223	0.7640839849187626	0.6319746139311619	0.2564005315058337	2.153314850340315	2.181214173646246	0.00040849389164008615
ENSG00000166503	RP11-382A20.3	2.740716395932324	0.9520355999315859	0.0038780661331558777	1.8307070797709333	0.235292474319016	0.7626050406141427	1.0313228820291989	-0.7489592302202858	0.3396859189363904	1.1427271092705147	-0.6414767320894565	0.1554046758349244	1.2874019225063527	-0.39275874383106624	0.8292531991892576	1.9291779885948546	0.2442595112177648	1
ENSG00000101084	C20orf24	2.096639568193126	0.9568142153665581	0.0038941138845770902	1.2070918873569845	-0.0646960344803737	1	0.6888532342965428	-0.9577965332891665	0.13488362392382977	0.9227880003732607	-0.5433877517686241	0.30870153328255157	1.154085185554381	-0.12888901952413903	1	2.377451712085775	0.9728452212829535	0.3165339276954211
ENSG00000103121	CMC2	1.1542534728694576	0.9504526699047171	0.003912942493806058	0.9701768535042754	0.7503248890359582	0.027661663690654866	0.26419087110804906	-1.5152540021194436	0.004227470035321908	0.31676012966180583	-1.3363374403799901	0.0003406702679608558	0.5830119989093684	-0.2741032720280989	0.9977878514541864	0.8405132315454761	0.30092327929297946	1
ENSG00000138814	PPP3CA	1.5084957281260165	0.9681730982506656	0.003951292028854539	0.7264089054492152	-0.3985407606686703	0.5626797679702634	0.9960974325481258	0.18753447672867454	0.9372727561719009	0.7960839485085385	-0.2100606582460215	0.9122151432289967	0.5471955621163014	-0.7906838307275165	0.3100626593113922	0.9365718865792447	0.07376105832423477	1
ENSG00000231609	AC009501.4	1.6712098740811823	0.9585580093739442	0.003997063000979403	0.8380135081732187	-0.3312846906986421	0.6647237592505448	0.8375829098832963	-0.28184791146280064	0.9580367684454383	0.9036628604691517	-0.17455260392396463	0.9512693310334349	0.7561247767425255	-0.4470583109852821	0.763702997761845	1.2407576275195122	0.3323531698354705	0.995595413181116
ENSG00000103855	CD276	1.4864615208612544	0.9388723037587139	0.00404767004145791	0.7694843661497078	-0.28948009608213987	0.7226252794739176	0.8297550322208356	-0.1203651060429628	1	0.7040442127200137	-0.4302183983534354	0.5153496354098419	0.724287944037577	-0.34287654161969294	0.905719701186593	1.2727771791974352	0.5328351769261332	0.7759138152633753
ENSG00000083457	ITGAE	3.0661446878426557	0.9482030385775964	0.004048760495784825	2.1204874517560652	0.3053778208645226	0.6384192574370979	0.9099907782610579	-1.1237726044141418	0.05115803330649494	1.417650995392082	-0.4649571721026644	0.4013361469362936	1.2893917245504118	-0.5740504515931328	0.5710513161503936	2.3374272724883713	0.36059429376632	0.954411028869712
ENSG00000183011	NAA38	4.530572001439149	0.9412869819615546	0.004200817939201222	2.4112468114843897	-0.23403828110151936	0.8019662202765364	2.140924540683005	-0.39332664559096386	0.7594874035117382	2.2005864102165456	-0.38406900494606067	0.5502945871506721	2.252455913875102	-0.3098470417501018	0.8881060126230887	4.258600373163746	0.6711836376046552	0.607955428501295
ENSG00000136280	CCM2	1.04747231458638	0.9439388702749323	0.0042372239474737896	0.7244509299628292	0.3005069372587877	0.6410222318636875	0.40117873020111156	-0.7242768851356589	0.39454471192801355	0.48410510382275984	-0.4684719840523791	0.45366774694990536	0.3641337740628478	-0.8747480955159912	0.20176819142537417	0.784479016109111	0.3391314405925541	0.995595413181116
ENSG00000100360	IFT27	1.479681764779789	0.9341489925178272	0.004358702694277947	0.7499046112858476	-0.33436558648280523	0.6636716669445043	0.6829823260496972	-0.4353869222768526	0.7594874035117382	0.6394968655436457	-0.5944389991081991	0.24750601693403632	0.9013803259588528	0.0216009312954695	1	1.7290557906078365	1.003144909276012	0.307578155742774
ENSG00000116871	MAP7D1	1.0678115828307757	0.9349809954643686	0.004533780169517153	0.632426082102686	-0.030096350337847744	1	0.5146829563067918	-0.36355863216403184	0.8649382016644022	0.5235507048749847	-0.37205894160619757	0.634087323400895	0.47357288648610807	-0.4967451090318672	0.6919260425898683	0.7044301369143038	0.14322844798677814	1
ENSG00000136156	ITM2B	7.534003945528251	0.9503439054644431	0.004931290714827106	1.9266478786038486	-1.5174510933703904	1.948506843447014e-06	2.446211769518973	-0.9836580531189529	0.09811975905069188	1.9292484878269984	-1.4509491232771392	4.4419986289613406e-05	7.008082799176776	0.777266988038321	0.11457516015317953	26.5362034530786	2.832609284790594	6.064303743613664e-08
ENSG00000166595	FAM96B	5.28312492648179	0.9253927171069192	0.005015850739189431	2.7274598525357328	-0.30781075894315	0.678972673397872	2.1037421217863166	-0.6814190669349491	0.36361580369253577	2.436064695285888	-0.49012235713118213	0.35387097940387063	3.348836840151764	0.07987580292582686	1	5.955636612093659	0.9370106222432213	0.33836166396482675
ENSG00000164442	CITED2	1.3593410943337811	0.9331565402089064	0.005034668737664055	0.6216572169275629	-0.527025151381987	0.3087317247326765	0.5851338552689384	-0.5482082490019369	0.6203627385664127	0.5749495183672777	-0.6324329977227403	0.21179766954496018	0.9570947831925125	0.26698242441950026	0.8454056446660136	1.889153548997451	1.2717711705009762	0.13224975585585053
ENSG00000117362	APH1A	2.171216885089244	0.9333100767514709	0.005051366465664327	1.2442934215983188	-0.09727686872770241	1	1.0939459033288848	-0.294486990551834	0.9344990512916767	1.0471014097499693	-0.40354505022574855	0.5569681913032211	0.9133191382232084	-0.5849157242339738	0.5589670507521536	1.913168212755893	0.5695110893265791	0.7303913869172073
ENSG00000092020	PPP2R3C	1.3457815821708505	0.9227753452432088	0.005084273891256135	0.8517193365779209	0.09192717128440786	0.9918420350681709	0.581219916437708	-0.551275768645688	0.6036624316919421	0.5474571297551211	-0.7082533693749502	0.12597398727649176	0.7222981419935178	-0.19799328683049727	1	1.10467453288834	0.45775306246146863	0.8669739515987331
ENSG00000167460	TPM4	5.666181145084576	0.9216111422095019	0.005284525952072451	2.978080714793144	-0.27722861707794544	0.7154979667974285	2.3581481458162896	-0.6141099936291596	0.45914176871929246	2.8807241980564227	-0.3203039815886499	0.6500630304546859	3.2015914888913777	-0.11584669761962907	1	5.499358000683258	0.7044215860187377	0.5671246873089656
ENSG00000143369	ECM1	0.27458012129934234	1.0655879241987756	0.005373012943952028	0.041117485214106526	-2.254653828203088	2.3109128740303732e-08	0.11546119552129552	-0.4660036209493281	0.8213514608184624	0.04303156478424532	-2.1000889969393555	3.0987688253253684e-06	0.24474565141929114	0.8076576997948397	0.16703846218576296	1.0726549812104171	3.13353892700045	3.061367855778673e-08
ENSG00000129292	PHF20L1	1.1440838387472596	0.9208772183641797	0.005394078040610293	0.6480898859937743	-0.1325149148867587	0.9883077982209124	0.6007896105938597	-0.2355562249107715	1	0.5080115287028961	-0.5588219696032153	0.3002764009371474	0.5989304152618425	-0.2400002032104382	1	0.9205621107402833	0.42793823071513293	0.9035422491162926
ENSG00000162819	BROX	1.3305271309875537	0.9172432519436138	0.005517503847496415	0.7410937215971105	-0.16915668982855747	0.9475231868849802	0.7612611026743044	-0.0973082515740945	1	0.6741611816198434	-0.3296478161877434	0.6843464300618576	0.52331793758759	-0.7030850648351658	0.39106306482124015	1.0966696449688593	0.45983189849446504	0.8621978820576788
ENSG00000176386	CDC26	2.615290908425217	0.9224011114351844	0.00558269051607883	1.4733765535054837	-0.1418155744947026	0.9558585395996609	1.2974707225528632	-0.32902355246470166	0.8953723547174911	1.3471270419956798	-0.2958679867832514	0.7052104704811469	1.2277078611845742	-0.41787567190642033	0.7918902556937222	1.7530704543662785	0.14896896757005595	1
ENSG00000147202	DIAPH2	1.5305299353907784	0.9363353826585652	0.005798914631855721	0.8350765449436397	-0.19060638974150113	0.9054758429977898	0.43836114909779994	-1.1854817883866937	0.041654009009752024	0.9682102076455197	0.09780478894644024	0.9810116858703204	0.6984205174648065	-0.4510765686053287	0.763702997761845	1.2567674033584737	0.4675504659524753	0.8491062295504554
ENSG00000277258	PCGF2	1.3339170090282864	0.9093379969873501	0.005851376492077355	0.8252866675117095	0.031800940186026305	1	0.7436483779337677	-0.1470151288871468	1	0.6538407204717275	-0.39582408295822025	0.5846066195863635	0.5193383334994714	-0.7255170319802994	0.35643624991396816	0.7684692402701495	-0.07981773731372543	1
ENSG00000187742	SECISBP2	1.3339170090282864	0.9100161145278675	0.005916389004073513	0.7332618196515663	-0.20189448506544894	0.8926328402857551	0.6242732435812418	-0.4324830128476468	0.7595639309134099	0.7040442127200137	-0.26284665692334963	0.8148699292088805	0.6745428929360952	-0.3059531589677976	0.9481298066122746	1.0406354295324942	0.37171668875829056	0.9582408385916804
ENSG00000085733	CTTN	4.000056088064493	0.9186220352326342	0.006010495693631232	2.092096807203468	-0.2894840095071751	0.7154979667974285	1.5968870431419855	-0.6824968359428724	0.4306424947710782	2.7277230788235505	0.22552865209711093	0.7975849976160535	1.5719436148068293	-0.7060032409204977	0.37134676359228935	2.4735103671195438	0.0235944734974165	1
ENSG00000058272	PPP1R12A	1.2203560946637437	0.9108696223994316	0.006029594471900324	0.5668339033087543	-0.5191043133394361	0.31492377448546927	0.6771114178028517	-0.15338753655750847	1	0.4972536375068348	-0.7155671726229503	0.12207407186172572	0.8436760666811337	0.21640471936711453	0.9153568923075448	1.4328749375870495	0.9934796983467585	0.3165339276954211
ENSG00000132286	TIMM10B	1.0406925585049147	0.912653326037314	0.006081262912693816	0.6490688737369673	0.05149777933339139	1	0.3933508525386508	-0.7700958541246586	0.3375085012800791	0.48410510382275984	-0.48480015395637954	0.42260099438910914	0.52331793758759	-0.3121368127398749	0.9436461801860719	0.9926061020156098	0.6789149918728824	0.6255922101295388
ENSG00000136603	SKIL	1.9000266418306342	0.9241597667722159	0.006178476998147782	0.947660135410836	-0.3741889248759	0.5551108104051867	1.2583313342405595	0.15439724189722315	0.9774246173683377	0.9371318553013426	-0.37175752995547146	0.634087323400895	0.8018902237558889	-0.5866988682575194	0.5657401172509221	1.6009775838961449	0.4956509352459267	0.8154769020646655
ENSG00000153317	ASAP1	1.4423931063317303	0.9023525507573229	0.006221281357382984	0.8908788463056414	0.021185684732017956	1	0.7827877662460713	-0.19745370484733743	1	0.72795063760015	-0.3502801775422722	0.6383020804421369	0.5850018009534276	-0.666748486667017	0.4389843133356727	0.784479016109111	-0.17107755542896552	1
ENSG00000065243	PKN2	1.1322192656046954	0.9090502228090247	0.006330780132025557	0.7136820647877061	0.06942484930333476	1	0.6164453659187812	-0.18592713336349376	1	0.4625893214306372	-0.712395954672554	0.12496088447096731	0.4914811048826416	-0.5523245851007128	0.6036870912539137	1.0246256536935328	0.5958623119696524	0.7142568932385963
ENSG00000163110	PDLIM5	1.0864559120548052	0.9107748854277414	0.006353340067772044	0.6138253149820189	-0.1477070555724178	0.9702580686469534	0.45401690442272136	-0.6127752202209953	0.555819066621845	0.5546290572191619	-0.321917281698341	0.7075775229739552	0.6108692275261982	-0.13082537631771463	1	0.8084936798675532	0.3039154055363822	1
ENSG00000125844	RRBP1	1.7339226178347358	0.9231350623267849	0.006353573983553078	0.8017909616750772	-0.5160816882695537	0.31492377448546927	1.0528495456009659	0.006613149734772339	1	0.7745681661164158	-0.5468813613696956	0.3123797389204621	0.988931615897461	-0.09785272251326833	1	1.889153548997451	0.8861636726476462	0.40872744959741
ENSG00000178585	CTNNBIP1	1.861043044362209	0.9160901732166051	0.006402904794760134	1.0680756278235766	-0.11160159509230626	1	1.033279851444814	-0.1487665812961539	1	0.9562569952054516	-0.3058559099561148	0.7269128872628531	0.7362267563019327	-0.6959859128766597	0.3873007668036776	1.3128016187948388	0.2227468937096035	1
ENSG00000149187	CELF1	2.116978836437522	0.9113200805974024	0.006576739296882311	1.2697471029213372	-0.02868587052749766	1	1.1272143833943427	-0.22203205774729798	1	1.062640585922058	-0.35208791925281696	0.634087323400895	0.8715332952979636	-0.6368875952017775	0.4782768675698255	1.3608309463117232	0.07950007721434416	1
ENSG00000140157	NIPA2	1.8695177394640405	0.9133893219026881	0.006691119108416097	1.1209409659559992	-0.027275884767241326	1	0.8082283686490687	-0.5582153126990002	0.5934970593064738	0.9263739641052812	-0.3731773813252053	0.6275728943433159	0.9252579504875641	-0.3389839384419159	0.9067193910080671	1.392850497989646	0.30245023229287116	1
ENSG00000058673	ZC3H11A	1.2356105458470403	0.9001249564126677	0.006692103250604928	0.6343840575890721	-0.34234135914227404	0.6487875436093781	0.8062713992334535	0.10906041870558986	1	0.6490594354957002	-0.2804192863712991	0.7802539145971293	0.5511751662044199	-0.5163447233303813	0.6613121724305935	0.8245034557065146	0.13184280975341406	1
ENSG00000172757	CFL1	27.149533228227565	0.8980576568107881	0.0067492173088151	12.259863508006095	-0.5833378125687805	0.17673221509544063	10.240820951914229	-0.7900887219834027	0.2285616027699193	9.67732079147917	-0.9541040134531427	0.011233211983665139	22.827009049448034	0.5458693257394391	0.3869738200076497	50.22266680682206	1.693625583185141	0.018134543259377627
ENSG00000136295	TTYH3	1.303408106661693	0.8971721025178343	0.006766478161183121	0.7479466357994615	-0.13072097721676917	0.9924827726074837	0.7045089896214641	-0.20820795692445537	1	0.7614196324323408	-0.08917108778468014	1	0.501430115102938	-0.7540372292486794	0.32261470364198036	0.6644056973169001	-0.2688705874832785	1
ENSG00000104067	TJP1	2.559357920753129	0.9066770772593709	0.006778767411756803	1.5761702665407502	0.019801123473767945	1	1.04306469852289	-0.6585429064907125	0.46108899044715007	1.4343854928081774	-0.157014253439131	0.9504295449034575	1.0426562710870615	-0.6577215696580103	0.443097720374872	1.7610753422857592	0.17628570258812726	1
ENSG00000075420	FNDC3B	1.516970423227848	0.9127135743347461	0.006894402233646572	0.6921443344374598	-0.5502896574694025	0.2813380510046994	1.09981681157573	0.30045763251460766	0.7767616446642236	0.8187950521446679	-0.21989003873506846	0.8907559872990207	0.5969406132177832	-0.7064360927211911	0.40917625381456046	1.2727771791974352	0.48202916468228973	0.8425486821689403
ENSG00000183283	DAZAP2	2.074605360928364	0.9076476894227709	0.006919105077359172	1.019126240663926	-0.4184271388188955	0.4561003261942908	1.2035361906033346	-0.08311167031145422	1	1.0518826947259967	-0.3374549464274531	0.6597592965928507	1.126227956937551	-0.19270574523564782	1	1.6730215751714714	0.4163312953137999	0.8997306957861673
ENSG00000160551	TAOK1	1.2271358507452088	0.8960385663497827	0.006938628651493993	0.6569007756825114	-0.2667256878125038	0.7722832890570445	0.8062713992334535	0.11723435015129002	1	0.6466687930076866	-0.2784012869584308	0.7849052120000006	0.5093893232791751	-0.6343913987724077	0.4949811980874703	0.7604643523506688	0.019132026624854304	1
ENSG00000149923	PPP4C	3.1508916388609713	0.9038751161690173	0.007100535805327684	1.426385141832219	-0.5731663080116625	0.19702790618453025	1.0919889339132696	-0.917137438479446	0.1635609854686226	0.9885306687936355	-1.1593470359579316	0.0019026848019786885	2.8613353393572414	0.6903857908947472	0.18885222864052686	6.091719706724831	1.7708614303053487	0.007905971424750564
ENSG00000105849	TWISTNB	1.0305229243827168	0.9019960216461819	0.00711039437629862	0.5687918787951403	-0.20186013559244365	0.8926328402857551	0.2759326876017401	-1.3129937144356456	0.019654903342703985	0.4398782177945077	-0.6433844899331063	0.19801267760021582	0.7640839849187626	0.32951432260383284	0.7544894461689544	1.4248700496675688	1.2406058362931782	0.14596494711173377
ENSG00000184216	IRAK1	1.8915519467288027	0.908127042001853	0.007189274538817196	1.2863898945556185	0.2263661727594884	0.7848489007051959	0.7201647449463856	-0.7646155963767625	0.32848045474968385	1.0399294822859286	-0.19074116812472539	0.9258240414874586	0.6208182377464946	-0.9954580160495867	0.10246229002235381	1.2327527396000315	0.09844643225245678	1
ENSG00000148700	ADD3	1.588157862083233	0.9116614038843015	0.007354745837179015	0.9359122824925199	-0.06358649518671362	1	0.8865071452736758	-0.143328754793314	1	0.6072231919554617	-0.8232872913131695	0.05436883910351771	0.859594483033608	-0.19376953366786487	1	1.4328749375870495	0.5905345383189333	0.7105687784385363
ENSG00000158092	NCK1	0.8559442052849868	0.9045493319472476	0.007383493032088936	0.40236396245232814	-0.5026743829609968	0.3544607344464539	0.42074842435726334	-0.35584114028867386	0.8690851188763997	0.39206536803423514	-0.5186487826989659	0.37506741319035425	0.5471955621163014	0.07877948611435592	1	1.128689196646782	1.1702643551086274	0.19145423398980066
ENSG00000171055	FEZ2	1.4101892649447705	0.889923189345607	0.007424671195612479	0.6784385060327577	-0.4738931622362687	0.3898231464716882	0.581219916437708	-0.6526429709951962	0.4877693324887996	0.5187694198989574	-0.9064714548780171	0.028344510718159095	1.1700036019068552	0.5156402507003552	0.41475729425322805	2.1373050745013535	1.373113436333397	0.08226738362298829
ENSG00000197265	GTF2E2	1.2237459727044762	0.8891357350163092	0.0074690871963650615	0.6441739350210022	-0.3055347867641744	0.7154979667974285	0.4696726597476428	-0.7656179947442618	0.33628823540445224	0.5892933732953595	-0.4452132720603942	0.4961297042482604	0.8178086401083631	0.139751405730987	1	1.4168651617480883	0.954902941509447	0.3450159841439098
ENSG00000241685	ARPC1A	6.247545229070221	0.8885898075771788	0.007502321294218982	3.7367962157677286	-0.05726636271622554	1	3.2231286275181987	-0.29387255844959204	0.8882612486636873	3.1604293691540173	-0.3592008707268446	0.600981691056799	2.9110803904587232	-0.45847050690286517	0.6677253797469049	4.234585709405303	0.13651019499414097	1
ENSG00000066322	ELOVL1	1.239000423887773	0.8881625607040252	0.007515978825666917	0.6627747021416694	-0.2757771197688418	0.7592918123041676	0.4755435679944883	-0.7664006967565498	0.33588048709819546	0.6729658603758365	-0.23098767291831268	0.8607270417539584	0.7262777460816363	-0.08117583440951753	1	1.2567674033584737	0.7518625809360553	0.5472794070633002
ENSG00000179262	RAD23A	2.9542787124984793	0.894613381383955	0.007605376382711117	1.9462276334677089	0.1454665367866519	0.9367741218932218	1.064591362094657	-0.8631501085690441	0.20891118482952478	1.301704834723421	-0.5962365046020457	0.20573216526541607	1.5938314372914815	-0.2142751556321023	1	2.6816374530260427	0.5834354317411538	0.706782013413486
ENSG00000114209	PDCD10	1.4932412769427197	0.884029475116733	0.007885322048413131	0.6676696408576345	-0.6137502848094986	0.17633254475766671	0.6849392954653124	-0.4865074792501001	0.7057264608317769	0.5534337359751551	-0.8991126444050052	0.029591906472150403	1.2058200386999223	0.46235606664127404	0.5135634012663841	2.5775739100727932	1.574079275428281	0.02985176012737552
ENSG00000115520	COQ10B	0.7135693275742168	0.9050581135248703	0.008038477515713188	0.24866288677102516	-1.0334876204005599	0.0048562567339094425	0.34638358656388657	-0.37491092584697094	0.8649382016644022	0.34544783951796937	-0.42077524202108285	0.5554872986952991	0.5491853641603607	0.39783790978701516	0.6389324383640057	1.1687136362441857	1.5112677106664172	0.049869724869729175
ENSG00000204713	TRIM27	1.0017089610364895	0.8920260862311356	0.008058101382987936	0.5129895774331386	-0.35484922435034083	0.6351026273375455	0.5185968951380222	-0.2824223525943571	0.9622940237327934	0.47573785511471217	-0.46672869501761927	0.46080810422398744	0.6029100193499611	-0.03339226861391298	1	1.016620765774052	0.7574828297701517	0.5485182553809611
ENSG00000100418	DESI1	1.2728992042950993	0.8803491770232468	0.0082518113841913	0.6617957143984764	-0.33758441311838117	0.6552319087857411	0.6594986930623151	-0.2916234292600667	0.9448330670918846	0.7255599951121363	-0.15021745289539995	0.9837532358621752	0.6844919031563915	-0.2300773825687471	1	0.8565230073844375	0.12885692098830548	1
ENSG00000129128	SPCS3	2.369524750472102	0.8907506745284207	0.008512533645648029	1.011294338718382	-0.6918924920571203	0.08224793265615359	0.9960974325481258	-0.6218868506106705	0.5253583642781364	0.9646242439134992	-0.7353690208932772	0.09921613969816144	1.8823527336800767	0.4391752736973393	0.5869526060199598	4.250595485244265	1.639917492047588	0.018526544458114226
ENSG00000143545	RAB13	5.3661769384797395	0.880034378736746	0.008559987369628309	2.2467768706279636	-0.7362514360937069	0.05212587698731624	3.591038877653852	0.13325879040910138	1	2.9082165866685794	-0.24306631250408217	0.8057826877057457	2.9847030660889167	-0.17674246019477025	1	5.315245578535201	0.7033774061701572	0.5684107659734404
ENSG00000185122	HSF1	1.2339156068266741	0.8736331582527431	0.00884943814728163	0.6950812976670389	-0.1903060572908849	0.9036444067197955	0.6457999071530088	-0.28060961700762727	0.9587420045184808	0.663403290423782	-0.2628354965565121	0.8122447396714189	0.5850018009534276	-0.4401594975891343	0.763702997761845	1.0246256536935328	0.4382150565475821	0.8884387708712531
ENSG00000155096	AZIN1	2.0152824952155433	0.8860053956657744	0.008862115618617477	1.257999250003021	0.02591784146657261	1	0.9060768394298275	-0.5178072946994544	0.6453453122596637	0.9957025962576764	-0.4030700577953015	0.5587827822857733	0.9929112199855795	-0.3690298042445802	0.8712676670100054	1.480904265103934	0.26037563966974747	1
ENSG00000135334	AKIRIN2	1.0322178634030832	0.8792720552272678	0.008957077113941173	0.5844556826862285	-0.17470644596869866	0.942576516356569	0.5107690174755615	-0.3667332950248543	0.8649382016644022	0.34903380324998984	-1.0547087026121766	0.007731714196894516	0.752145172654407	0.2794455016774229	0.8267947149529348	1.2247478516805508	0.9859775860439796	0.32021062368492703
ENSG00000104714	ERICH1	0.988149448873559	0.8759683086344002	0.00925397833302658	0.5404012342425429	-0.24522615922250157	0.8183145026801494	0.42074842435726334	-0.6107460295127858	0.5582663588908943	0.4709565701386849	-0.47487763865767363	0.44158753714810833	0.6168386336583761	0.013904684382600951	1	1.1366940845662628	0.9361858412789129	0.372729703666867
ENSG00000127314	RAP1B	0.8813682905904815	0.8768572985703736	0.009867947048636297	0.48166196965096214	-0.24569928013008346	0.8227567543309837	0.3796520666293446	-0.5910144388986979	0.5921668684854312	0.45422207272258946	-0.335551068656712	0.684118222629643	0.48750150079452303	-0.18562426692081624	1	1.016620765774052	0.9420333949726248	0.37023270346323606
ENSG00000074219	TEAD2	1.3661208504152462	0.8588027731181076	0.010088538926316695	0.8478033856051488	-0.013920932036046413	1	0.8708513899487543	0.03375823348529791	1	0.657426684203748	-0.47368924759929476	0.43513697437141213	0.5670935825568941	-0.6649469253505594	0.44432219816825863	0.8805376711428796	0.04768740828572027	1
ENSG00000139163	ETNK1	1.4474779233928292	0.8571417858619217	0.010132173302330433	0.7851481700407961	-0.2794424718446771	0.7448762145998713	0.7338635308556919	-0.3466457103446524	0.8749810079903422	0.7829354148244635	-0.26725728652500796	0.8023726933930245	0.7700533910509404	-0.26737831828361175	0.9977878514541864	1.392850497989646	0.6465468452111263	0.6515884031955018
ENSG00000254999	BRK1	11.889997227869669	0.8583760894086687	0.010248623202624188	5.96986725799099	-0.4246326703237351	0.42533858105548916	6.686964493157064	-0.17740869582709395	1	6.494180318689023	-0.2490609504857395	0.7930284037811779	6.460887237060475	-0.2336257347030375	0.9936549179268473	11.462999500696396	0.6442943536267443	0.7692997153987691
ENSG00000165389	SPTSSA	2.691563164341701	0.8695819772884649	0.010263888796028133	1.492956308369344	-0.22430025505919304	0.8248592459453836	1.064591362094657	-0.7361433460364468	0.356619001768775	1.127187933098426	-0.7055404991050587	0.1014489728689791	1.9440365970459144	0.25465696353317746	0.8998311346677748	3.370057814101385	1.0568041527484417	0.24826770983685958
ENSG00000010278	CD9	1.4237487771077009	0.9196188851445644	0.01043340017377806	0.42488068054576744	-1.2853711651207342	0.00046914368881572374	0.3092011676671982	-1.620136879530262	0.005044434996370513	0.2689472799015333	-1.9510588594376597	5.481846173289569e-07	1.3053101409028862	0.7226881393785893	0.18471979850582704	6.251817465114446	3.2160888312694307	3.977458373545133e-10
ENSG00000160310	PRMT2	1.0356077414438158	0.8618641961043247	0.010470915635275847	0.6402579840482302	-0.01844532636841678	1	0.5068550786443312	-0.3989530935318921	0.816576056564216	0.5821214458313186	-0.19286925082385475	0.9258240414874586	0.4098992210762112	-0.7365774725831719	0.35031293573229505	0.8084936798675532	0.3386188748793545	0.9995193060904507
ENSG00000015475	BID	1.0440824365456474	0.8626639101413777	0.010578911082320076	0.6187202536979839	-0.10198429531779829	1	0.38552297487619014	-0.8469307456986657	0.24594312454984846	0.47454253387070533	-0.5696191168206384	0.28943235034658127	0.724287944037577	0.18059003489626446	0.9678325859292541	1.0406354295324942	0.7067892703274047	0.5963421499378422
ENSG00000149557	FEZ1	1.1254395095232301	0.8586922374253214	0.01108960490986766	0.5658549155655612	-0.4213664176264798	0.4949717682258088	0.5557793140347106	-0.3873571923826282	0.8382278682482197	0.631129616835598	-0.20017489351303192	0.9214311882721329	0.6367366540989688	-0.1644663995964108	1	1.1927283000026279	0.7963440754597771	0.4990654969748171
ENSG00000105443	CYTH2	1.1712028630731206	0.8553559035943981	0.011160983450264879	0.5913085968885795	-0.4168290021395471	0.4980952599883495	0.7710459497523803	0.08546701751558033	1	0.5390898810470733	-0.5543362575388981	0.3030022435527996	0.6208182377464946	-0.27425563586094165	0.9977878514541864	1.4248700496675688	1.0047214417762231	0.31059795061169104
ENSG00000176171	BNIP3	1.5474793255944415	0.8714181589494239	0.011330837242697537	0.7528415745154267	-0.47071557057665186	0.39048917272473355	0.6849392954653124	-0.5542207318598683	0.5972182570988838	0.7195833888921023	-0.5226015455836567	0.35207528320364534	1.1142891446731955	0.25151419022525456	0.8682227985071947	2.0172317557091426	1.1226305419295217	0.21010072356345136
ENSG00000213923	CSNK1E	1.6729048131015485	0.8662446531038878	0.011405773697689735	1.01716826517754	-0.047261954041753956	1	0.9295604724172096	-0.1891732469302878	1	0.9096394666891858	-0.24942956587914328	0.8179310287611921	0.6586244765836209	-0.7433870297000649	0.3267465956255964	1.1366940845662628	0.12973382633801617	1
ENSG00000141551	CSNK1D	1.4305285331891662	0.8456025933088362	0.011497350138190136	0.6931233221806529	-0.5026285464536285	0.33341001912438195	0.8512816957926025	-0.09282426512230266	1	0.7064348552080273	-0.44017828391239205	0.5003058411379367	0.8655638891657857	-0.06491935878009297	1	1.7210509026883558	0.9786609836352133	0.3165339276954211
ENSG00000157216	SSBP3	1.020353290260519	0.8506623503690491	0.01205962272387137	0.6177412659547908	-0.07174760164391869	1	0.6575417236466999	0.04560317047285367	1	0.4805191400907394	-0.5185100206600886	0.3664507592599426	0.45765447013363386	-0.5472588070464334	0.6106303877193386	0.7684692402701495	0.27655127169232735	1
ENSG00000183255	PTTG1IP	1.6034123132665299	0.8629206423334557	0.012066109564832912	0.7645894274337428	-0.5157644571471518	0.3118903622103839	0.8982489617673668	-0.17842703085274286	1	0.8128184459246338	-0.3782071684139632	0.6174202237885911	0.9750030015890461	-0.042063831507526225	1	1.8411242214805665	0.920029402788076	0.3718504831832398
ENSG00000136827	TOR1A	0.6322122545966339	0.8726547852332462	0.01216429286599505	0.3064231636194129	-0.4759012949035044	0.4122783781673912	0.2563629934455883	-0.6881702860783072	0.472506680946736	0.2067905752131789	-1.1129223323454434	0.006204493401025307	0.5491853641603607	0.5828226420811166	0.3419840382530233	1.1366940845662628	1.6339077107071485	0.027037934392534907
ENSG00000145012	LPP	2.6135959694048507	0.8552730096409196	0.012207204101090552	1.479250479964642	-0.1993669345286999	0.881097910312426	1.238761640084408	-0.4585270761685294	0.7373770231818624	1.6650824929014925	0.03294007853964487	1	1.1859220182593295	-0.5275349118908031	0.6264174728734271	1.536938480540299	-0.0969646537229023	1
ENSG00000131148	EMC8	1.2678143872340004	0.8429036474985776	0.012335733895386825	0.8017909616750772	0.007694751647430553	1	0.4775005374101035	-0.83270631570895	0.25782593505737383	0.5414805235350869	-0.6944665132146335	0.13740596447673392	0.8695434932539043	0.1436529068177522	1	1.3128016187948388	0.7477474379897	0.5465634558779507
ENSG00000123395	ATG101	0.8288251809591258	0.8571417858619215	0.012440374257151086	0.4845989328805412	-0.13403541873782032	0.9882442646288597	0.32094298416088923	-0.7753409197866136	0.3451813097741553	0.40043261674228287	-0.4676246243455672	0.4657928109940882	0.4894913028385823	-0.09393859614416611	1	1.048640317451975	1.069074979903935	0.26564306564584106
ENSG00000072364	AFF4	1.2796789603765646	0.844115105565682	0.012545774657185297	0.6941023099238458	-0.2922501327661679	0.720063980222625	0.8825932064424454	0.15462124547517306	0.9775946406894535	0.7351225650641909	-0.16990110190147767	0.9570451537351686	0.501430115102938	-0.7677694387795148	0.3100302395561884	0.8645278953039183	0.10699631451488756	1
ENSG00000110321	EIF4G2	9.288265831607381	0.8415089460734242	0.012597492853573953	5.104442093008367	-0.2698480083282977	0.7220828882817057	5.295559238654672	-0.16902280048928064	1	4.531462836029833	-0.4660321067821549	0.3908426759116677	5.418230965973413	-0.1307443667351582	1	8.637274065119701	0.5764849208688512	0.848375876052201
ENSG00000109046	WSB1	4.130566392632699	0.8429254402851059	0.013068144421382695	2.198806471211506	-0.3292576894600785	0.6351026273375455	2.9941632058912226	0.2379229253258257	0.9008490434942596	2.1802659490684295	-0.32474281929403204	0.64158895669735	1.8465362968870096	-0.562141360560566	0.5178200953879178	2.921784090610464	0.16668823730292281	1
ENSG00000211460	TSN	1.4542576794742945	0.8322845480912373	0.013239384708527974	0.8321395817140607	-0.2009819483506977	0.8926328402857551	0.626230212996857	-0.6299780135196303	0.5187244707326131	0.5641916271712164	-0.8668213133285003	0.03760302966629093	1.126227956937551	0.3427839960892942	0.7155704869958811	1.9051633248364124	1.0994915397832976	0.22491591416367257
ENSG00000135002	RFK	1.577988227961035	0.8558155761400126	0.013342915669342151	0.8830469443600972	-0.22077636952083973	0.8392211955489691	0.5420805281254044	-0.9672602873279535	0.13516280011909265	0.8773657931010018	-0.21864326969246875	0.8843583473205555	1.0128092404261724	0.04236068846426806	1	1.5129238167818568	0.6394258178361701	0.6582038111567221
ENSG00000111711	GOLT1B	1.401714569842939	0.8339317467010279	0.0134074647536249	0.6167622782115979	-0.6889715882591747	0.10164077145769738	0.6164453659187812	-0.5949408450145676	0.5734318583675567	0.6705752178878229	-0.5064284502906256	0.37892898920067336	1.1341871651137883	0.42086814789526567	0.578561785800615	2.233363729535122	1.4066944620187842	0.06861338184951198
ENSG00000134851	TMEM165	1.8135847517919523	0.8493690909949722	0.013521246399115349	0.944723172181257	-0.3639408957484424	0.5756566643156737	0.7984435215709927	-0.5812487127513136	0.5863244921616689	0.8666079019049405	-0.494822579960169	0.3897932103701172	1.2854121204622933	0.20486112331816028	0.9270843855387303	2.1613197382597957	0.9659188827015472	0.32146272240353607
ENSG00000163660	CCNL1	1.1661180460120217	0.8342908467338841	0.01372169191605101	0.6216572169275629	-0.3347384624715892	0.6648245113881128	0.8023574604022231	0.1421079782155229	0.9914053760205116	0.5857074095633391	-0.4203027354631208	0.5350978113236782	0.5551547702925385	-0.4657668444428211	0.7437651814367708	1.160708748324705	0.6816191662612541	0.618073977223309
ENSG00000177889	UBE2N	4.055989075736581	0.838580190843571	0.013780900220511061	2.3926460443637225	-0.1351900214742694	0.9633670844121788	1.5988440125576007	-0.7672575341920522	0.31491039712992647	1.4248229228561229	-1.0281848116949055	0.00553563690094512	3.2135303011557332	0.3875277312648431	0.6799860178247201	5.771524189945602	1.230309239600389	0.13361319939252772
ENSG00000114978	MOB1A	1.2610346311525351	0.8297393468505827	0.014090644374221795	0.7910220964999541	-0.022322685772735662	1	0.516639925722407	-0.710665103607339	0.4039990215194222	0.5653869484152232	-0.6226737450406707	0.21341455720912023	0.795920817623711	-0.007824278164675957	1	1.4408798255065303	0.8876926127087876	0.4104654769778483
ENSG00000105993	DNAJB6	2.7678354202581854	0.838718552313025	0.014145688352220463	1.492956308369344	-0.3082306614820822	0.6803623860859759	1.2211489153438713	-0.5874265391846678	0.5679129821552674	1.3064861196994482	-0.5260701161819814	0.3002764009371474	1.8604649111954246	0.10491627634687506	1	3.65022889128321	1.1127167988032285	0.20594217964250786
ENSG00000153391	INO80C	0.8118757907554628	0.8443177455043379	0.014229311633869219	0.49145184708289225	-0.07853643611805117	1	0.34834055597950175	-0.6234343944469616	0.5459356246918654	0.3466431607619762	-0.69291858017325	0.15008543412361222	0.5133689273672937	0.00885396474848732	1	1.016620765774052	1.0431449234490782	0.29151746317863747
ENSG00000080371	RAB21	1.0067937780975884	0.8356535268174861	0.014243759883985187	0.5795607439702634	-0.18596792418424302	0.9183636432779831	0.5068550786443312	-0.3749429302624495	0.8587179673219201	0.5450664872671074	-0.2851918049804437	0.7794664082542854	0.5312771457638271	-0.2976086467961413	0.9641461599858714	0.928566998659764	0.5687875649806994	0.7476276340040958
ENSG00000198818	SFT2D1	2.09494462917276	0.8445345050917736	0.014484858451292324	1.016189277434347	-0.5016968595761672	0.31019068700772606	0.7514762555962284	-0.9096501080887851	0.17607886726493585	0.7913026635325111	-0.9016417040347093	0.027528330603122562	1.8942915459444323	0.6279380393740157	0.27243839099507927	3.658233779202691	1.5594073694854012	0.030634456832838507
ENSG00000030582	GRN	2.7390214569119578	0.8427473726988614	0.014717649880345341	0.863467189496237	-1.2599011665977533	0.00013586655888956207	1.3483519273588578	-0.40765563612361894	0.7983774963926021	0.9538663527174379	-1.0386883015929185	0.007562621108313393	2.83745771482853	0.8761274079641851	0.0484480071972777	6.219797913436523	1.9829174040792235	0.001561454799640263
ENSG00000176871	WSB2	1.0288279853623505	0.8272837596613488	0.014903419467563716	0.6901863589510738	0.11155431293112938	0.9634853931700638	0.4461890267602606	-0.6214940504004115	0.5361820120270757	0.6143951194195026	-0.11439025401655356	1	0.4118890231202705	-0.7465937977269548	0.33701963612342223	0.6644056973169001	0.03017139185850848	1
ENSG00000131508	UBE2D2	6.2729693143757155	0.8258341864219811	0.014966363473810508	4.424045611489223	0.21473610938586818	0.8019662202765364	2.835648683226393	-0.559974369375648	0.5383777042083342	3.0420925659973426	-0.4906364449464058	0.3506013887130659	2.925009004767138	-0.5089645570472743	0.5824964970459218	4.874976742963761	0.2935948012674987	1
ENSG00000158417	EIF5B	2.527154079366169	0.8326928049741149	0.015112071258863139	1.5330948058402576	-0.08591538152185973	1	1.1546119552129552	-0.5362346812701766	0.6134152023393071	1.1475083942465418	-0.5988050823841577	0.20290525284951083	1.5639844066305921	-0.03914570588643296	1	2.7696912201403308	0.8228892294122261	0.45242209913290804
ENSG00000134152	KATNBL1	1.6186667644498267	0.8430896244782171	0.015275091361709889	1.0328320690686281	0.025944562119736312	1	0.7201647449463856	-0.5692871470519738	0.5934970593064738	0.8175997309006611	-0.4026315544943268	0.569286309910965	0.8874517116504378	-0.23011253448155292	1	1.1927283000026279	0.2332116411632831	1
ENSG00000183726	TMEM50A	3.4102173089770167	0.8323738807129794	0.015279948288351568	1.490019345139765	-0.7034160793335047	0.07295984666086917	1.295513753137248	-0.8303757211290925	0.2432245157843735	1.3542989694597207	-0.8282870615840997	0.03905715371860691	3.0225093049260425	0.5805466663061192	0.34123935517638515	7.180384463774209	1.850131172864858	0.004223737345760265
ENSG00000184007	PTP4A2	5.194988097422742	0.8196205436449338	0.016085949604038426	3.51946093677888	0.12409806428245007	0.9575887408263943	2.546017209715347	-0.43474859421880474	0.7072315607224672	2.8173721721240614	-0.29764910394882826	0.6957191008960576	2.236537497522628	-0.641595514821917	0.3882796995636979	3.466116469135154	0.060610704326602205	1
ENSG00000105887	MTPN	2.930549566213351	0.8227096936635723	0.01661560606080998	1.5516955729609248	-0.3590081508957904	0.5797178611842515	2.1683221125016177	0.25558495660587655	0.8766803959448143	1.4499246689802658	-0.4580202590626523	0.4137500911355456	1.5281679698375252	-0.3300163653632836	0.9140053039342839	2.289397944971487	0.30138651722899934	1
ENSG00000137207	YIPF3	2.1966409703947387	0.8255503821562905	0.016926033773428988	0.8820679566169043	-0.8593755695582797	0.016523226567382268	1.3914052545023918	-0.006272915297306836	1	1.1092581144383238	-0.4192214507660021	0.49789545902783655	1.5520455943662366	0.17843169861173996	0.9624738466535059	3.129911176516963	1.2232070101354104	0.14252051901874427
ENSG00000116747	TROVE2	1.3288321919671875	0.8106408746328753	0.017135297662596898	0.6431949472778092	-0.5375603807484961	0.2826758119058409	0.6594986930623151	-0.41981169842955657	0.7811361445556416	0.5235507048749847	-0.8594724962525213	0.0417084149664086	1.1481157794222032	0.5155601511067595	0.41475729425322805	2.0812708590649884	1.36102687422999	0.0865236666381444
ENSG00000112419	PHACTR2	1.6491756668164201	0.8263670325132525	0.017364839164449246	1.00737838774561	-0.07874657457123899	1	0.9236895641703642	-0.20975165223068082	1	0.9562569952054516	-0.16963834907500824	0.9570451537351686	0.6785224970242136	-0.7060715449377976	0.3765464792083527	1.1446989724857435	0.13098322209669327	1
ENSG00000278053	DDX52	0.922046827079273	0.8198125354054115	0.017419321596614384	0.4845989328805412	-0.3756121000290171	0.5945526850082948	0.4246623631884937	-0.5311666554165448	0.6440934605424661	0.45183143023457584	-0.4765719768454303	0.4453521627943798	0.6247978418346132	0.10364900549857559	1	1.2887869550363966	1.1925688106963035	0.17383261597311772
ENSG00000155329	ZCCHC10	0.7932314615314333	0.8226222681035535	0.017524527366946017	0.4845989328805412	-0.08242830545578139	1	0.35616843364196243	-0.5687335129176079	0.5943440871331144	0.36815894315409886	-0.5684875440324869	0.29776742998537453	0.4437258558252189	-0.21244350626166986	1	1.0886647570493786	1.1676022924657492	0.19524192650370745
ENSG00000159079	C21orf59	0.5525501206394172	0.8392899099047154	0.017884229318015518	0.22223021770481383	-0.842414962276917	0.03800772129145202	0.1546005838335991	-1.288180882712456	0.03318702676771969	0.18766543530906987	-1.0786541350732208	0.00951878099824711	0.6307672479667911	1.0575308575533944	0.010035139695668258	1.1687136362441857	1.868470021124381	0.0068270500200974665
ENSG00000052723	SIKE1	1.0389976194845485	0.8053818368804206	0.01850625345725201	0.5629179523359822	-0.33228769447835116	0.6706795134161037	0.5303387116317133	-0.3779974940435802	0.8520294116640715	0.5235507048749847	-0.4407537113812426	0.5055697589892849	0.702400121552925	0.08685102105763964	1	1.1527038604052242	0.8247959316303475	0.46990862458253574
ENSG00000078369	GNB1	2.842412737154303	0.8128146631695432	0.01894882124905749	1.9109840747127604	0.10100782310675482	0.9948362962646475	1.4951246335299961	-0.3249284204731865	0.9011143767288101	1.5981445032371109	-0.23866867334892428	0.8158126036309111	1.112299342629136	-0.79752698262676	0.25613984137136553	1.857133997319528	0.0265790259571973	1
ENSG00000163939	PBRM1	1.0017089610364895	0.8046681491830522	0.019073796803792356	0.6402579840482302	-0.010625821909117539	1	0.5949187023470142	-0.13033274265169803	1	0.41836243540238505	-0.765713518987807	0.08757687916728873	0.5690833846009534	-0.20307402616617864	1	0.9926061020156098	0.6529437820597511	0.6571426656617915
ENSG00000162368	CMPK1	2.6135959694048507	0.8070639165982998	0.019459662206824057	1.330444342999304	-0.4479743676051869	0.39048917272473355	1.459899184048923	-0.23124131607400644	1	1.4833936638124567	-0.22693619315109204	0.8217590323806712	1.5938314372914815	-0.08570381922819237	1	2.6015885738312354	0.655752400106702	0.6301655220596372
ENSG00000255823	MTRNR2L8	6.367885899516229	0.8005972807941633	0.019524223118525603	3.6222546498141464	-0.24400644383376857	0.7755190449895445	4.33468725558762	0.09294168074384768	1	3.9529273539305354	-0.06851934759440592	1	2.542967012307757	-0.7764988710461944	0.21966068187598084	3.53816046041048	-0.22708393399542803	1
ENSG00000136758	YME1L1	1.3796803625781768	0.7928465344553751	0.01966845750498202	0.8194127410525515	-0.16808744110910007	0.9475231868849802	0.7162508061151552	-0.3618800745645716	0.8649382016644022	0.8283576220967224	-0.13735722854547538	1	0.7222981419935178	-0.34734317322321917	0.898727369052404	1.0086158778545713	0.1840204201509631	1
ENSG00000112245	PTP4A1	3.2220790777163564	0.8028063787706574	0.01996940545173301	2.0715380645964143	-0.0005383832454823878	1	1.4775119087894595	-0.5554180996312922	0.5934970593064738	1.9543502339511416	-0.1092876469049775	1	1.504290345308814	-0.5253900096241035	0.6256482081722274	2.1373050745013535	0.04077675154137972	1
ENSG00000049245	VAMP3	1.8373138980770807	0.8085804750698087	0.020078255628265436	1.1493316105085967	-0.04958416621677339	1	0.9510871359889767	-0.3539368771824227	0.8649382016644022	1.0267809486018535	-0.2534579565279827	0.8158126036309111	0.8695434932539043	-0.4978017430550912	0.6806193588112999	1.480904265103934	0.3398993579941406	0.9795650561849784
ENSG00000161654	LSM12	1.6254465205312918	0.8091090894401198	0.020209589643196007	0.9682188780178893	-0.14589643738058597	0.9552885665997597	0.8101853380646838	-0.4146294250258235	0.7809227661227217	0.9036628604691517	-0.26231785258750784	0.8096532626304203	0.903370128002912	-0.23650305483930245	1	1.3208065067143195	0.35335641583122324	0.9731423212157869
ENSG00000123505	AMD1	1.88816206868807	0.8116558291332615	0.020437729192394703	1.3431711836608131	0.2172962170066621	0.8062283274454852	0.8356259404676811	-0.6040091673779098	0.5557252521870845	0.9215926791292539	-0.49163212435296716	0.4004173117518423	0.9292375545756827	-0.4323676720073682	0.7747432492207176	1.4728993771844532	0.29302791522799987	1
ENSG00000118640	VAMP8	3.4017426138751854	0.8068130428601697	0.020608179021683257	1.8512658223779865	-0.32255496548186524	0.6535754299718355	1.857163975418804	-0.26930143086091607	0.9252365167695503	2.120499886868089	-0.054710735592081505	1	1.7390869865078087	-0.3756829708574666	0.8640990229462837	2.6656276771870813	0.2930362378844342	1
ENSG00000115694	STK25	1.861043044362209	0.8052035753291626	0.020755476298426112	1.252125323543863	0.09436974271942075	1	0.7925726133241472	-0.6705123592130673	0.44923703908894064	1.1044768294622966	-0.14705523514126703	0.9611451219140286	0.7979106196677703	-0.6583770793078249	0.4437598930449523	1.4408798255065303	0.276862603834579	1
ENSG00000128989	ARPP19	3.303436150693939	0.7973605575365047	0.02089868657760227	2.182163679577225	0.048658507990610556	1	1.6203706761293677	-0.45152671267255795	0.7453333817482459	1.6244415706052608	-0.49179041815223545	0.35303947396971275	1.8644445152835432	-0.22213448413893588	1	2.697647228865004	0.3478431041170542	0.9657402010554234
ENSG00000108518	PFN1	46.84472464488409	0.7896254857095917	0.021183765306851225	24.7703478782696	-0.39379963681594266	0.49473132497578337	19.280062682640736	-0.7399798358690246	0.28537402661190925	21.092638671744247	-0.6522566981531899	0.13811488861449017	40.16614406138058	0.48196313438050087	0.505706145329011	64.91964102698867	1.1482720044241654	0.24044169247792593
ENSG00000158850	B4GALT3	1.1661180460120217	0.7893615038334403	0.021275353018056605	0.703892187355776	-0.13991437022543257	0.9770071311448975	0.6966811119590035	-0.13401062549911047	1	0.6359109018116252	-0.31519931624752817	0.7148298714075468	0.5611241764247163	-0.4858818415713563	0.7027670044221014	1.0566452053714557	0.5044830702091073	0.8064195821460477
ENSG00000188725	SMIM15	1.7305327397940031	0.8044727173489813	0.021524932845228203	1.1512895859949828	0.0705148068891395	1	0.8375829098832963	-0.46612516735328313	0.7290816859738648	0.8988815754931244	-0.3883383958270419	0.594485898533473	0.845665868725193	-0.44955937944364005	0.7631748654068362	1.4889091530234146	0.4352094193266143	0.8856028237765948
ENSG00000225663	FAM195B	3.77632413737614	0.7921031881672902	0.021656847497170423	2.4122257992275826	-0.02465025714138247	1	2.1037421217863166	-0.248696170464207	0.9449264888962189	2.009335011175455	-0.3571591427251113	0.6075345943778129	1.892301743900373	-0.4205373622785643	0.7315716689802143	2.8577449872546183	0.22887934778034014	1
ENSG00000125968	ID1	9.145890953896611	0.7936956695099577	0.021877860134625313	5.363873844954515	-0.19174166565311257	0.8926328402857551	4.0626685068171104	-0.6147224337807424	0.4609146707104065	4.3748757530649405	-0.5436722006036989	0.27534547720303226	5.917671279032292	0.0010056163632015114	1	12.815825559088639	1.1693604462559213	0.23083395057522027
ENSG00000134287	ARF3	1.150863594828725	0.786175264507778	0.02200440289696465	0.6803964815191437	-0.1837427753727518	0.9185384646546235	0.5459944669566348	-0.5124279580406803	0.6657671462273771	0.5677775909032369	-0.4954935455530113	0.3961554104479288	0.7541349746984662	0.017450084351653905	1	1.368835834231204	0.9151803049696277	0.3807529298380444
ENSG00000198168	SVIP	1.0050988390772222	0.7953365013884499	0.022043901387588306	0.8742360546713601	0.6438010265256614	0.07872185829232647	0.3424696477326562	-1.0262632003966763	0.11004343264924751	0.4040185804743033	-0.8385388428739557	0.054281919052687456	0.465613678309871	-0.5412049601692706	0.6337292080127855	0.7604643523506688	0.24078621330741	1
ENSG00000136888	ATP6V1G1	11.649315886977652	0.7861500794781282	0.02205683635672043	5.663444094371577	-0.5531114986471328	0.2112641589378209	6.444300285620782	-0.2658201578745061	0.9252365167695503	6.060278707114549	-0.4029406056732192	0.5111290882799718	8.8148230551826	0.260505326999076	0.879164601770907	13.120011300028906	0.8252258763233034	0.5532652831031404
ENSG00000124831	LRRFIP1	1.0254381073216179	0.7880810706513541	0.022523986078780766	0.6637536898848625	-0.002469539617611205	1	0.4970702315662553	-0.4758537254136114	0.721511181794117	0.5665822696592301	-0.2927311600489433	0.7597798536810194	0.537246551896005	-0.3492802848009968	0.8998311346677748	0.8245034557065146	0.32559382492197925	1
ENSG00000269858	EGLN2	1.2576447531118025	0.7797817891480391	0.022544321612084684	0.8243076797685165	0.014164331520763462	1	0.702552020205849	-0.2530757365217422	0.987507030905005	0.721974031380116	-0.23158206011203938	0.8550132377816945	0.6009202173059018	-0.5054006411991826	0.672047248398377	0.696425248994823	-0.2360774022326005	1
ENSG00000159202	UBE2Z	1.0322178634030832	0.7854659167719983	0.02329797085528089	0.5404012342425429	-0.4162226738601341	0.5080888780298232	0.7495192861806133	0.19121660985165478	0.9262424371145935	0.5928793370273799	-0.22514621473302254	0.8741074667662708	0.5292873437197678	-0.3863375841804929	0.8557036576440029	0.7764741281896302	0.22414473850179428	1
ENSG00000161980	POLR3K	1.3830702406189095	0.7801486809620957	0.023714734899363266	1.1414997085630525	0.5055707789862585	0.24961183913530227	0.33659873948581065	-1.5561648937400112	0.0029366354973477116	0.399237295498276	-1.3957331478212611	0.00015215365465910796	1.0784727078801284	0.3080404036436392	0.7696934966169225	1.5849678080571834	0.8522836668288886	0.4464432880976238
ENSG00000034713	GABARAPL2	5.323803462970582	0.7824608174117316	0.023714734899363266	2.4856498799670588	-0.6302729727316352	0.1265962123827175	2.6145111392618783	-0.4624761360653278	0.6633101054436041	2.2627431149048998	-0.7570689812951783	0.0659913972604824	5.1078218471001655	0.6771461315483003	0.19618053671769076	7.436540877197593	1.155866127670689	0.24016220205823602
ENSG00000137776	SLTM	1.6068021913072625	0.791963722442403	0.024098225279341304	1.01716826517754	-0.0429761876790232	1	0.7769168579992257	-0.4780073026204682	0.7113594299348135	0.7506617412362795	-0.5855390935721076	0.2527978537052021	1.0506154792632987	0.018280344191744624	1	1.4969140409428954	0.5458849063562898	0.7600640483809358
ENSG00000167797	CDK2AP2	2.083080056030196	0.791627917445227	0.02441901449069648	1.4606497128439746	0.1654442219649661	0.8954469292523265	0.9628289524826678	-0.5512601553647354	0.5981870121190863	1.0722031558741125	-0.41634567088788993	0.5369151586833328	1.0924013221885434	-0.3464423344857902	0.8998311346677748	1.3848456100701654	0.03806643937665444	1
ENSG00000128699	ORMDL1	2.535628774468001	0.7835370739983626	0.024538496138221868	1.3911415830772706	-0.329998116301462	0.6356619548379094	1.3522658661900882	-0.3269922110841191	0.8973723735067406	1.3411504357756459	-0.3755637972625837	0.5720850724477514	1.5639844066305921	-0.08697739638896418	1	3.1219062885974824	0.9625937152438271	0.3199875190840444
ENSG00000104064	GABPB1	1.22205103368411	0.7709892791628123	0.024713229306000326	0.7244509299628292	-0.19376454648944336	0.8971742957192703	0.7319065614400767	-0.14581266659802344	1	0.695676964011966	-0.2550291770347325	0.8158126036309111	0.6387264561430281	-0.3680872039342973	0.8734390541621797	1.0246256536935328	0.37303088778744464	0.9546005641167985
ENSG00000160710	ADAR	1.064421704790043	0.7752986752571722	0.02487600774835538	0.6637536898848625	-0.0901809371183957	1	0.6634126318935454	-0.07563395251929794	1	0.6562313629597412	-0.10518517746311962	1	0.4616340742217524	-0.6629082907958261	0.4519765210187709	0.5203177147662471	-0.4193270907231117	1
ENSG00000113712	CSNK1A1	4.494978282011456	0.7784198414053993	0.024925226712278137	2.3779612282158276	-0.4037447309544233	0.4785725994590593	3.050915318944063	0.06870169986483465	1	2.4946354362422216	-0.29438688886241904	0.7052104704811469	2.4952117632503343	-0.2656611970699294	0.9436461801860719	4.122517278532573	0.5073512499913311	0.7898741331280238
ENSG00000139146	FAM60A	2.410203286960894	0.782489596981378	0.025069615662853977	1.631972567902752	0.08341148163238798	1	1.162439832875416	-0.49076717518608715	0.6921152647334338	1.1056721507063034	-0.6258291620578238	0.17311467789909085	1.426688065590502	-0.1560077757342615	1	2.3374272724883713	0.5971573242812024	0.695742614366541
ENSG00000225733	FGD5-AS1	1.145778777767626	0.7690165131918303	0.025797766875054414	0.8389924959164117	0.23156595306988642	0.7589647177236752	0.5851338552689384	-0.4080752681919901	0.8017269880465306	0.6383015442996389	-0.29581818016174166	0.7569557027189597	0.465613678309871	-0.7711525739447215	0.30147270474231663	0.7204399127532651	-0.055818860674726356	1
ENSG00000182552	RWDD4	0.8932328637330457	0.7759379350832646	0.025797766875054414	0.546275160701701	-0.1279274696501923	0.9980620801812499	0.35225449481073207	-0.8131584603840172	0.2891604086829775	0.40162793798628965	-0.6650533342998617	0.17311467789909085	0.6864817052004508	0.2798030058597284	0.8267947149529348	1.1527038604052242	1.0341091043642083	0.29012762848808177
ENSG00000102409	BEX4	3.1678410290646344	0.7772842391972076	0.025862156016611047	1.5164520142059763	-0.5896444910817553	0.17371720569953034	1.688864605675899	-0.3330797027117425	0.8882853774605759	1.4666591663963613	-0.6147649921876981	0.18295927470917533	2.5847528552330017	0.38376928293373014	0.6872928463196312	4.762908312091031	1.2673903818457677	0.11584257076148244
ENSG00000153113	CAST	1.4779868257594229	0.7625723652043566	0.02592938302074787	0.8840259321032903	-0.1849070562086313	0.8926328402857551	0.8786792676112151	-0.16564087589689977	1	0.8654125806609336	-0.21197235690148056	0.8916097400588081	0.8118392339761853	-0.29493179489657884	0.9624738466535059	1.0006109899350906	0.04556028487193507	1
ENSG00000117505	DR1	1.354256277272682	0.7642336643505558	0.02611864995491669	1.019126240663926	0.2845431255851302	0.6951641333695714	0.6399289989061633	-0.5376440621948655	0.6192955198801257	0.6538407204717275	-0.5532393034963634	0.3009590728613412	0.6606142786276802	-0.4853892751053941	0.7009363698319707	1.128689196646782	0.3578105178877652	0.9653753630021084
ENSG00000156642	NPTN	1.620361703470193	0.7870498902034893	0.02623297466337918	0.707808138328548	-0.7453443002386919	0.06385138835366809	0.9921834937168954	-0.09574866442948461	1	0.695676964011966	-0.7350340308671537	0.10389784786246112	1.3172489531672418	0.3865711558431908	0.6343593516003182	2.705652116784485	1.441965235648258	0.05857282040304161
ENSG00000153922	CHD1	1.037302680464182	0.768631128068203	0.02629403066883828	0.7557785377450057	0.22052818113161804	0.7765056291439951	0.5107690174755615	-0.46693212420265523	0.7351624917056363	0.463784642674644	-0.6814807243148515	0.15214133076195696	0.5830119989093684	-0.25140422376896443	1	0.8805376711428796	0.3913975540143261	0.9433432691148241
ENSG00000131100	ATP6V1E1	0.9491658514051339	0.777458047406669	0.02635403463508228	0.4287966315185395	-0.6936944528211687	0.10871710472012587	0.36595328072003835	-0.8476979326568613	0.25833422047988336	0.37652619186214653	-0.8761973344933784	0.04154968050336917	0.895410919826675	0.6424626001374648	0.23212830731941672	2.153314850340315	1.928054717511373	0.0032142722163481558
ENSG00000075785	RAB7A	2.2356245678631637	0.7785230798390277	0.02644047327362359	1.024021179379891	-0.668350230473681	0.09779047989390373	0.9843556160544347	-0.6398778171266922	0.49332836857216295	0.8893190055410699	-0.8719449977928706	0.03388663651844766	2.17684343620085	0.7005005209177251	0.17939235997735542	4.122517278532573	1.5918723008035691	0.0241883653903028
ENSG00000198380	GFPT1	0.9728949976902623	0.7735848275456109	0.026450035816177303	0.5394222464993499	-0.31968765769871765	0.7028974707603348	0.483371445656949	-0.44809047394762336	0.7594874035117382	0.5510430934871414	-0.26158358652522584	0.8158126036309111	0.6068896234380797	-0.07523647340673212	1	1.128689196646782	0.8682635354092064	0.4359284822734828
ENSG00000075618	FSCN1	3.1186877974740117	0.7744215426356522	0.026720653056832813	1.6241406659572077	-0.4370018818864736	0.41128077738745256	1.5283931135954543	-0.4720811239209779	0.7125392661265477	1.784614617302174	-0.24276722412722151	0.8083561494651624	2.150976009628079	0.09226250433819483	1	3.5541702362494414	0.8359577582567403	0.4420106473149979
ENSG00000172590	MRPL52	5.954320778546849	0.7674932672223687	0.02702919894593884	3.453868757984948	-0.23935168753182245	0.7880458931398915	3.1468068203092066	-0.35608457850801645	0.8080338832241735	2.9620060426488863	-0.49883360731452697	0.33752577745828866	4.055216565792808	0.06453944852534588	1	6.539993430215752	0.7726647335928303	0.4971744292820751
ENSG00000044115	CTNNA1	1.3864601186596421	0.7599567361155699	0.027153683120081925	0.7254299177060223	-0.44213625379547405	0.44209014225197973	0.6888532342965428	-0.4606264067208535	0.740476910620749	0.7650055961643613	-0.3216177868369454	0.698848752404204	0.9411763668400384	0.05357562358594936	1	1.9692024281922582	1.166884987604927	0.18017851295670723
ENSG00000049656	CLPTM1L	1.2474751189896045	0.7615264816823502	0.02723825834322297	0.8409504714027978	0.05194853545543837	1	0.5185968951380222	-0.7434722496300371	0.35962584894737437	0.7948886272645316	-0.057309275525116665	1	0.6009202173059018	-0.507589030000874	0.6701236667672563	0.9045523349013218	0.14856079242491144	1
ENSG00000115540	MOB4	1.3288321919671875	0.7637452494084138	0.027666574198047474	0.553128074904052	-0.8520122646214636	0.024589525090331625	0.5107690174755615	-0.8652985916542204	0.22653349839938916	0.49247235253080757	-1.0022036790923265	0.012286637345801288	1.4087798471939685	0.8432670750930233	0.0549150232790633	3.1859453919533283	2.0062685205266284	0.0014981148485640927
ENSG00000256045	MTRNR2L10	2.7678354202581854	0.765870345454506	0.028971549144799488	1.5771492542839431	-0.27524177499928926	0.7155161274551075	1.996108803927482	0.16107300591816287	1	1.7762473685941262	-0.03997287790524273	1	1.1421463732900254	-0.7521152997758103	0.3080084536829667	1.4568896013454917	-0.32991274311542373	1
ENSG00000091527	CDV3	3.028856029394597	0.7646160440735146	0.029028614714127158	2.0509793219893613	0.06459035600995588	1	1.362050713268164	-0.6182560740190466	0.521672142243138	2.0045537261994277	0.01661321213795497	1	1.253575287757345	-0.7486049935002508	0.3100626593113922	1.913168212755893	-0.06132268689182829	1
ENSG00000235162	C12orf75	6.439073338371614	0.7667467661674763	0.029028614714127158	5.222899609934721	0.45166514765732835	0.3286381082808867	1.4129319180741586	-1.729322487585881	0.0004394410715751252	3.9110911103902968	-0.14121295561440372	0.9690064249883444	3.040417523322576	-0.537827633393893	0.565410031957815	3.7622973221559404	-0.17848178921812297	1
ENSG00000102931	ARL2BP	1.8407037761178133	0.769600874585811	0.02903159150456425	0.9564710250995732	-0.44572694549977443	0.39772071735208897	1.0959028727444997	-0.15755227044597306	1	1.02439030611384	-0.2973756349874799	0.7469997931070868	1.2157690489202186	0.015585912042085759	1	1.825114445641605	0.621850541421184	0.6711523317610671
ENSG00000171703	TCEA2	2.0424015195414045	0.766806749605588	0.02907321370160571	1.3040116739330927	-0.05191707896746661	1	1.1448271081348793	-0.25945234589696264	0.9775946406894535	1.139141145538494	-0.2960754585809006	0.7052104704811469	1.082452311968247	-0.350157393984457	0.8870960463294965	1.4408798255065303	0.1074059338493541	1
ENSG00000114302	PRKAR2A	1.533919813431511	0.772009177437981	0.02921817672799553	1.0328320690686281	0.06072349847049373	1	0.7593041332586892	-0.4567243659584946	0.743348633925366	0.9287646065932949	-0.14174421787402702	0.9965716190612143	0.6725530908920359	-0.6496168035367302	0.46111233294333503	1.0566452053714557	0.07829640384403339	1
ENSG00000182117	NOP10	14.183249722425288	0.7515851977793409	0.030195016761070698	9.029203955469153	-0.07336199323218251	1	6.694792370819525	-0.552569212647136	0.546173337980488	8.509491936084512	-0.17832123819390366	0.9158884106654934	8.024871643691066	-0.2577160455498877	0.9529720911568405	11.326916406065225	0.27563866491856537	1
ENSG00000144566	RAB5A	1.1101850583399335	0.7554085566067614	0.030204983122825664	0.5580230136200172	-0.5207675746656403	0.3123320478806608	0.7260356531932312	-0.01264519152447785	1	0.6131997981754959	-0.32385530303085974	0.6984310066054501	0.702400121552925	-0.06776379688240664	1	1.304796730875358	0.8725882751886914	0.4301492870404823
ENSG00000164125	FAM198B	2.466136274632982	0.7638952597667913	0.03062623501961681	1.5007882103148882	-0.14976537597381334	0.9490271643134388	1.2133210376814105	-0.47429282915390936	0.7127713453690847	1.5539176172088587	-0.07598866565223139	1	1.3371469736078345	-0.3158301386269216	0.9373595470409904	1.7850900060442014	0.1422841740768268	1
ENSG00000149357	LAMTOR1	5.886523217732197	0.7524933521577515	0.030723634312430123	3.5674313361953374	-0.1694617889482526	0.9118408525194102	3.34837467011757	-0.24850001811500833	0.9441190298856822	3.5775964833123957	-0.1537375324797079	0.9512693310334349	3.0583257417191096	-0.3956182411598146	0.763702997761845	4.586800777862455	0.24061971258119685	1
ENSG00000162385	MAGOH	1.2695093262543666	0.7492945291485141	0.030794502434560594	0.7264089054492152	-0.2837481424742859	0.7395375701358058	0.5322956810473285	-0.7400953214178025	0.3675115648971807	0.4040185804743033	-1.2640450872468059	0.000717671279912976	1.2913815265944713	0.7529046157944137	0.11047310625692389	2.089275746984469	1.3889197602908083	0.07561189412084775
ENSG00000265808	SEC22B	1.8237543859141503	0.7679127211214506	0.030866054609922297	0.947660135410836	-0.4473653969152742	0.40089706414588433	1.1252574139787275	-0.09978183555046324	1	1.1355551818064737	-0.09413965841565045	1	1.0565848853954765	-0.20353351753334267	1	1.4648944892649725	0.3030391107993654	1
ENSG00000151914	DST	1.0034039000568558	0.7495192355262587	0.03152732678555769	0.5550860503904381	-0.34770158185844535	0.6435619136428271	0.7162508061151552	0.13017984493811702	1	0.6586220054477547	-0.013506276683032836	1	0.4178584292524483	-0.7480322000555153	0.3377342299853909	0.752459464431188	0.1918521409888439	1
ENSG00000112695	COX7A2	25.351202927618907	0.7462059057260468	0.031599933857766375	15.363254653927944	-0.1758876578054558	0.8971549329397966	12.17626370395764	-0.529234157142624	0.5845438042196381	14.713209192479878	-0.24393492653943483	0.8004325086488516	15.92040615451828	-0.09021766954570598	1	24.046683310120095	0.53108776884556	0.9009734607637764
ENSG00000178307	TMEM11	0.9237417660996393	0.751453885329412	0.03186875111825653	0.54921212393128	-0.20783452913919664	0.8926328402857551	0.33855570890142583	-0.947944157253999	0.15891350195052456	0.3394712332979353	-1.0259170951476348	0.010432331450523148	0.8496454728133116	0.572662848933409	0.3318723474783039	1.5929726959766641	1.4658158671237909	0.05682965330720463
ENSG00000130725	UBE2M	1.7576517641198641	0.7585329964038523	0.03248629928237368	1.188491120236317	0.05510584966112381	1	0.7377774696869221	-0.73176382094379	0.3654952825965213	0.9323505703253153	-0.3933287752695751	0.579719926217052	1.0645440935717136	-0.1382789785543837	1	1.6410020234935485	0.5222938738748755	0.7851713342212452
ENSG00000215301	DDX3X	2.149182677824482	0.7576061123110074	0.03270904029109933	1.256041274516635	-0.2348037226105607	0.8062283274454852	1.4638131228801534	0.056778218547093806	1	1.2132510626669166	-0.2829821255901699	0.7378861459491425	1.0864319160563656	-0.4345671794051116	0.766384988800689	1.713046014768875	0.28239261387044734	1
ENSG00000121644	DESI2	1.0305229243827168	0.7442440905091576	0.03304227127950727	0.7734003171224799	0.25633925686784237	0.7154979667974285	0.4970702315662553	-0.5205145185801391	0.6526536835308279	0.48649574631077347	-0.6098625861474125	0.23065349559519152	0.5850018009534276	-0.25589538338636963	1	0.784479016109111	0.20969519811073417	1
ENSG00000141867	BRD4	1.910196275952832	0.7541995108677578	0.03304999712753766	1.258978237746214	-0.0013514147399883991	1	1.0508925761853507	-0.30070742765364444	0.9252365167695503	1.1247972906104124	-0.20975722272892214	0.8597891508603355	0.9192885443553863	-0.5163165820935928	0.644997570660664	1.3208065067143195	0.06815092222828667	1
ENSG00000198492	YTHDF2	2.635630176669613	0.7486710797605676	0.033690096411395705	1.6525313105098052	-0.10661942432190075	1	1.2915998143060177	-0.49353446835751086	0.6841657945809895	1.4116743891720478	-0.3854430391788997	0.5500229061778936	1.6376070822607856	-0.10495761949362181	1	2.7536814443013693	0.6832356239703107	0.5987435555097944
ENSG00000168092	PAFAH1B2	2.2440992629649954	0.7496433999496406	0.03383423531655456	1.4626076883303607	-0.02855837741763334	1	1.2700731507342506	-0.25842093545396627	0.978360577485228	1.3686428243878026	-0.14991746810277679	0.9570451537351686	1.0426562710870615	-0.5767304897955595	0.5664716029430644	1.4728993771844532	-0.014091714761078511	1
ENSG00000144580	RQCD1	1.2949334115598612	0.7419754605972431	0.03409144018567025	1.0122733264615749	0.3415168971592745	0.5813399544002544	0.5205538645536374	-0.8126522491118486	0.2886740595164871	0.676551824107857	-0.43526044306658473	0.514024170815337	0.6486754663633245	-0.4612472941634539	0.7538196382688555	1.016620765774052	0.2513186549492444	1
ENSG00000055070	SZRD1	1.3847651796392757	0.7313904598872083	0.03450085697384425	1.0063994000024168	0.17466596928097405	0.8926328402857551	0.6947241425433883	-0.4690276287009219	0.7237967577579117	0.8295529433407293	-0.19998560290068196	0.9150539604764905	0.5790323948212498	-0.7578822463168582	0.3109106381025379	1.0406354295324942	0.17712963308170912	1
ENSG00000145907	G3BP1	1.7559568250994977	0.7525139698674801	0.03462328851000558	1.100382223348946	-0.10378604497723867	1	0.6986380813746187	-0.8212398170874753	0.25993124903753095	0.747075777504259	-0.781061987247831	0.07139449561400482	1.353065389960309	0.26248139255792774	0.843512851227401	2.6816374530260427	1.27306512101368	0.11828612676130368
ENSG00000114956	DGUOK	4.6797266352313835	0.7402991024438244	0.034658622475566184	2.8684340875555265	-0.1597087595715978	0.9363170810195398	2.5323184238060406	-0.34050324375174323	0.8337380698770446	2.4814869025581467	-0.4111631883908671	0.5023960848131211	3.1418974275695994	0.016719790718803695	1	4.050473287257247	0.3897330044165641	0.9157657921771529
ENSG00000214413	BBIP1	1.1034053022584682	0.7320192615427381	0.03544067233356655	0.7205349789900571	-0.04330155564947713	1	0.6125314270875508	-0.30376645980900513	0.9252365167695503	0.6920910002799455	-0.11502181616134721	1	0.5471955621163014	-0.4853069121040019	0.7031599273062218	0.696425248994823	-0.07843877411811784	1
ENSG00000134186	PRPF38B	1.5474793255944415	0.7492122265762527	0.035778201465338125	0.9261224050605898	-0.19730985991787087	0.8872419782126394	0.8551956346238329	-0.2972091883622541	0.9341147278967152	0.8259669796087088	-0.3908711880025963	0.5876800028960574	0.988931615897461	-0.057071858914657166	1	1.4889091530234146	0.56118870220142	0.7427565489239913
ENSG00000132471	WBP2	1.3220524358857222	0.7277456769760378	0.03637652420503862	0.6539638124529323	-0.5766464071257623	0.2174300037452008	0.6047035494250901	-0.6200798342148812	0.5344372908136408	0.8295529433407293	-0.11849410481952893	1	0.9332171586638012	0.09118377188274868	1	2.009226867789662	1.2462704637403066	0.13440853472923822
ENSG00000010270	STARD3NL	3.7288658448058833	0.7359208244169644	0.036591238869618396	2.4122257992275826	-0.057738964207495025	1	1.9158730578872596	-0.428267510376682	0.7151612639499149	2.073882358351823	-0.3302064899029218	0.634087323400895	2.1330677912315457	-0.25253385004486706	0.9639616018823864	3.6182093396052872	0.5596980740197168	0.7303560538511715
ENSG00000185201	IFITM2	6.011948705239304	0.7342127251797295	0.03702052555602801	3.4695325618760364	-0.2824662572164529	0.7154979667974285	4.0313569961672675	0.009279467703968036	1	2.75043418245968	-0.6741513954262306	0.1213665593466533	4.268125384507151	0.10549031790287344	1	6.139749034241715	0.6350928294026916	0.6403421440058845
ENSG00000135821	GLUL	1.391544935720741	0.7240670017312973	0.037047730235194566	0.863467189496237	-0.1524212456850999	0.9589878465360092	0.7612611026743044	-0.33499252488630626	0.8923437934095665	0.6610126479357684	-0.617743860450261	0.2148055617217164	0.9909214179415202	0.10268184944743866	1	1.6089824718156256	0.821063163562757	0.46464018672769597
ENSG00000147548	WHSC1L1	1.6898542033052117	0.7436993547417167	0.03707364190503053	1.2119868260729494	0.16056380676375753	0.9042833832103977	0.9823986466388195	-0.2190174621562	1	0.8905143267850768	-0.4186501713467343	0.5291848583009047	0.7939310155796517	-0.5633036498490093	0.578561785800615	1.10467453288834	-0.022406146920587677	1
ENSG00000136213	CHST12	0.6661110350039601	0.7442421047933117	0.037346073305553215	0.3759312933861168	-0.3149965059635267	0.7154979667974285	0.36791025013565354	-0.29979850564413013	0.943307955680134	0.30241627473372407	-0.6761791786066043	0.17345364423208812	0.4258176374286854	-0.05885929473090834	1	1.2247478516805508	1.5632008295023243	0.03869796347614535
ENSG00000163320	CGGBP1	1.5457843865740752	0.7424114353796607	0.03794836150920445	1.1180040027264202	0.17664337353876733	0.8926328402857551	0.8395398792989115	-0.33136727559066154	0.8936134835042785	0.7578336687003203	-0.5464902451175611	0.3060257745181126	0.8695434932539043	-0.2733136270021893	0.9977878514541864	1.0006109899350906	-0.03711673793729221	1
ENSG00000167508	MVD	1.6186667644498267	0.7465816436248708	0.038065559551172704	1.0886343704306298	0.03147817198414771	1	0.5029411398131008	-1.2106292039857731	0.0334316457225272	0.7769588086044293	-0.5794892829585184	0.26665377646664024	1.2376568714048708	0.2439125018169005	0.8734390541621797	1.9852122040312197	0.9286606710022699	0.36510705757916195
ENSG00000141580	WDR45B	1.566123654818471	0.7415788748159386	0.038310761427253946	1.0582857503916465	0.035762694622588256	1	0.790615643908532	-0.45068664000504793	0.753996089215556	0.9335458915693221	-0.19938811004418178	0.9183712526260809	0.774032995139059	-0.4837213317329161	0.7027785698073332	1.2007331879221086	0.21389805024302905	1
ENSG00000067560	RHOA	6.903486629951983	0.7275841694442948	0.03833063678572251	3.9570684579861566	-0.30207364161609274	0.687744678864944	3.8023915745402914	-0.32264958810142397	0.8614860569666818	3.2703989236026443	-0.6200754484537652	0.1718136992660005	5.217260959523426	0.20610707662881245	0.9624738466535059	9.085547788610622	1.0187498650479396	0.3518368844804836
ENSG00000131711	MAP1B	9.125551685652216	0.7296587151818317	0.038374364611862735	5.311008506822093	-0.27086148839017543	0.7213954438912786	4.771091435269804	-0.4058509373730401	0.7540477752977833	5.472180655063196	-0.20015105803351663	0.8770480202330806	6.152467920231286	0.0142008428216287	1	7.5005799805534386	0.3022239960001407	1
ENSG00000149743	TRPT1	1.1152698754010324	0.7208613310368746	0.039402062908810716	0.5707498542815262	-0.5208985366863668	0.30765809868236144	0.7632180720899195	0.03322558614189863	1	0.721974031380116	-0.06736582142725711	1	0.6546448724955023	-0.22140120715190797	1	0.9685914382571676	0.3872314101380386	0.9390126139932059
ENSG00000092531	SNAP23	0.9627253635680644	0.7283245467398807	0.03954419231211297	0.5159265406627176	-0.42818682910114636	0.4820190280730428	0.483371445656949	-0.46922407998937565	0.7377882207802017	0.44346418152652817	-0.6663410772885581	0.17170948876458508	0.8436760666811337	0.46521769220241116	0.5183829274620894	1.3768407221506846	1.1538192729858028	0.19863816173758067
ENSG00000187608	ISG15	4.305145111730429	0.9124929759933822	0.039670376182455565	1.794484533272792	-0.7147371056797234	0.21532154232147277	3.039173502450372	0.25334509096719793	0.9458306867075867	1.6208556068732405	-0.8495617192328768	0.13940882074483363	2.473323940765682	-0.09573845409264914	1	6.892208498672904	1.4751279021947301	0.13635586393402638
ENSG00000125656	CLPP	2.3763045065535673	0.7277538448781239	0.040763636006097684	1.4371540070073423	-0.19865425063467523	0.8803821614779759	1.2094070988501802	-0.4499934340732141	0.7488996536866327	1.3363691507996185	-0.31785532683141077	0.6569297831935844	1.5082699493969325	-0.08761864317960111	1	2.673632565106562	0.7798920127708192	0.49432957062084243
ENSG00000204272	LINC01420	5.856014315365603	0.7209237023475972	0.04099379762467265	3.278629951953399	-0.3533852763687826	0.585198998021072	3.722155828500069	-0.0920062229022296	1	4.0114980948868695	0.03865384863468879	1	2.994652076309213	-0.44789891952396976	0.6855286015793679	4.178551493968938	0.08398386475331088	1
ENSG00000118257	NRP2	1.4237487771077009	0.7214662646025666	0.04143778291097183	0.8771730179009392	-0.16901757802602776	0.9475231868849802	1.2446325483312535	0.45569086870046704	0.5578492959110228	0.682528430327891	-0.6043117275405077	0.24465207446851317	0.7421961624341106	-0.41457726505677117	0.8164352823124039	0.8805376711428796	-0.12001024736834759	1
ENSG00000170473	PYM1	1.1932370703378827	0.7132740056775688	0.041752944837971366	0.7743793048656729	-0.07517906768580362	1	0.581219916437708	-0.5313456660201118	0.6313293589550287	0.5869027308073459	-0.567095731894059	0.2874261541444296	0.8615842850776673	0.11682059060614136	1	1.3448211704727617	0.7743177691297781	0.5235567008988997
ENSG00000269028	MTRNR2L12	2.0627407877858	0.7271337600867371	0.0425108463724033	1.1591214879405267	-0.3402527666082741	0.6262419964443077	1.6418973397011345	0.2964305546073114	0.7665874206232003	1.2801890523312982	-0.13941069793881694	0.9719673144932355	0.8974007218707342	-0.6998763615101853	0.3807646926378789	1.4889091530234146	0.11047680959318318	1
ENSG00000178913	TAF7	0.845774571162789	0.7233903969730944	0.0425108463724033	0.4503343618687857	-0.44500313367990807	0.4558518855108572	0.4872853844881794	-0.24962436494890183	0.9996617707345955	0.42792500535443956	-0.5082297400310921	0.39006229966953415	0.6446958622752059	0.2186844852788472	0.9153568923075448	1.1527038604052242	1.0762126251347417	0.26377472665198076
ENSG00000173267	SNCG	2.1237585925189872	0.7317615690218828	0.0425108463724033	1.0759075297691207	-0.5292040844906641	0.2671682995457035	1.8963033637311077	0.5026225740597903	0.5171601361038483	1.0865470108021944	-0.48189495036357344	0.3831482784559076	1.3152591511231826	-0.12478328115656445	1	1.5289335926208183	0.10999099526333822	1
ENSG00000213719	CLIC1	8.867920954556537	0.717995788033917	0.04273032364900821	4.620822147871019	-0.4906744429659464	0.3143436284916054	4.236838784806861	-0.5611188508682692	0.5393593930390072	4.042576447231046	-0.6949020918601736	0.10582851097850496	7.276706075124778	0.33949393009111395	0.763702997761845	17.69880718997188	1.666788822075076	0.02178727189747632
ENSG00000137076	TLN1	1.418663960046602	0.7074154503274026	0.04290157376668672	0.9192694908582387	-0.08426235645057512	1	0.7377774696869221	-0.43137951186765117	0.7594874035117382	0.9096394666891858	-0.09823447863885394	1	0.7819922033152961	-0.3361093433776656	0.9127371824552946	1.0566452053714557	0.14477609939948355	1
ENSG00000112078	KCTD20	1.0288279853623505	0.7101473183197224	0.042972271129177855	0.6989972486398109	0.01326986200137692	1	0.5459944669566348	-0.39539700334581096	0.8218710666913185	0.6968722852559728	0.006820371186282426	1	0.46760348035393023	-0.6425350319775511	0.47907501230946853	0.5843568181220928	-0.24950450528140666	1
ENSG00000283103	LLNLR-245B6.1	1.5271400573500458	0.7270103358992859	0.04323785183892752	0.9760507799634335	-0.09113690668192947	1	0.9354313806640552	-0.14699374253143893	1	0.8964909330051108	-0.241013870863384	0.8346072311105883	0.7183185379053992	-0.5751394624837962	0.5738509289942196	1.4168651617480883	0.48878628925904016	0.8175275438936761
ENSG00000137547	MRPL15	1.2084915215211796	0.711213206826556	0.043345181892123	0.6334050698458791	-0.4861919896580922	0.37239079657089347	0.5479514363722499	-0.6475179712702279	0.49707588170802863	0.5283319898510119	-0.7711084579116196	0.08213370231577793	1.1381667692019068	0.5771183453850511	0.31456299233384316	2.1613197382597957	1.4888900787319241	0.04738000063902142
ENSG00000181904	C5orf24	2.5034249330810407	0.7203483372048932	0.04335945740748591	1.6123928130388916	-0.08270458813992232	1	1.5988440125576007	-0.08400290871388782	1	1.5706521146249541	-0.12598568212548478	0.9922894860133493	1.1779628100830923	-0.5811634035162241	0.5589176897571184	1.4328749375870495	-0.24063731655319387	1
ENSG00000172725	CORO1B	1.1067951802992009	0.7127218638359359	0.04417233591200817	0.38670015856123996	-1.1992164170436768	0.0004430687213892242	0.6634126318935454	-0.19456056288372064	1	0.5737541971232709	-0.47582887094303145	0.4415151200745076	0.9829622097652831	0.47420092182862467	0.4985247548210058	2.521539694636428	1.8792246818495144	0.004296114193195495
ENSG00000130706	ADRM1	2.0627407877858	0.7252021825577513	0.044926506624089764	0.9182905031150457	-0.7690521671316024	0.04261752951448641	0.7084229284526945	-1.073973473169703	0.07555039596077555	0.7626149536763476	-1.0402098288308195	0.007594229527330595	2.25842532000728	0.8657805367346115	0.05372395543712737	5.30724069061572	2.089178428668108	0.0006024378171607216
ENSG00000113732	ATP6V0E1	5.939066327363553	0.7116952364276421	0.04512454019812242	3.1621304105134302	-0.4567612697791674	0.37615073807849	2.8395626220576236	-0.5650444089809574	0.5344372908136408	3.105444591929704	-0.46238499447544634	0.4004173117518423	5.073995212351158	0.40426062510974603	0.6406793577737236	8.205010117467742	1.081230186899594	0.3044677604409911
ENSG00000091039	OSBPL8	1.6017173742461635	0.7219574052712522	0.04525819165185616	1.2707260906645301	0.35102363366628175	0.5472029068248345	0.7279926226088463	-0.6355609518856292	0.5025966904181737	0.8594359744408996	-0.4067994316495236	0.5519594702479718	0.7640839849187626	-0.556992690030916	0.5843819115299098	1.0806598691298979	0.008000991707920457	1
ENSG00000007168	PAFAH1B1	1.4610374355557598	0.6986455559755149	0.04597047263966231	0.9173115153718527	-0.1554978185409829	0.9475231868849802	0.966742891313898	-0.043278928100937857	1	0.7901073422885043	-0.41455727303950873	0.539649509442486	0.8436760666811337	-0.2679180748118934	0.9977878514541864	1.4408798255065303	0.5587024349889725	0.7496662263854439
ENSG00000136986	DERL1	0.6932300593298211	0.7194097887500572	0.046685699829151134	0.3299188694560452	-0.6542345511273371	0.14931975735091216	0.35616843364196243	-0.4382890615552475	0.7637165084160729	0.31317416592978536	-0.7069632582836503	0.14354503147552775	0.6128590295702575	0.4728477207326458	0.5192795851328271	1.3848456100701654	1.6743960109704374	0.020040757981025732
ENSG00000100201	DDX17	3.4068274309362843	0.7077801228421954	0.047224511939759566	2.2281761035072964	-0.06525988025819651	1	2.2642136138667612	-0.02866960556147391	1	1.9866239075393255	-0.27154971302437436	0.7573742467160199	1.6973011435825638	-0.5005945388272866	0.6669899676522387	2.3694468241662943	0.03718484292048241	1
ENSG00000130312	MRPL34	2.4627463965922494	0.710428432236399	0.04729657684851623	1.6329515556459449	-0.03515608222852806	1	1.2700731507342506	-0.4433641906667741	0.7574240055836863	1.2730171248672575	-0.48350422202167853	0.3683083978092601	1.6853623313182082	0.022978765728699502	1	2.2173539536961604	0.4277412557417465	0.8856028237765948
ENSG00000121481	RNF2	0.9593354855273318	0.7018709785829605	0.04834735999226689	0.5981615110909306	-0.16580910436690133	0.9484244136421168	0.4657587209164124	-0.5454484780464677	0.6158398382347329	0.5450664872671074	-0.3233337928855017	0.6992482856651793	0.6506652684073838	0.001739725107909984	1	1.0806598691298979	0.76606813546494	0.5347052197679362
ENSG00000128595	CALU	6.547549435675058	0.7019419371960085	0.04855868474897343	3.593864005261549	-0.40945555500081143	0.46372633874337205	3.424696477326562	-0.42856444267209515	0.7135612480381259	3.6493157579528046	-0.3582970888906494	0.6035533323531235	5.15159749206947	0.25222593785192604	0.8994442085235961	7.876809712769033	0.8595804733571559	0.5224707602445837
ENSG00000115561	CHMP3	1.5034109110649174	0.6899012531726172	0.04874818000871192	0.9085006256831156	-0.2386955987681625	0.7977901606064792	0.998054401963741	-0.0455247479343784	1	0.9562569952054516	-0.13009644144452148	1	0.8038800257999482	-0.40048847168774415	0.823084587538389	1.1927283000026279	0.22460340540690688	1
ENSG00000100348	TXN2	2.623765603527049	0.7051719560817427	0.048868974891047	1.6241406659572077	-0.17642103963876188	0.8996729563017776	1.5283931135954543	-0.2494673454623635	0.9884534734842465	1.5563082596968725	-0.2431279854101629	0.8065066505424882	1.5560251984543552	-0.21946044622719274	1	2.353437048327333	0.4176146734686992	0.8957488995729891
ENSG00000061676	NCKAP1	1.3983246918022063	0.6882706765357918	0.04981433891618978	0.9231854418310108	-0.06713431160312028	1	0.7671320109211499	-0.36103656485533037	0.8649382016644022	0.7853260573124771	-0.3570872541912801	0.634087323400895	0.8894415136944971	-0.11776049467205202	1	1.280782067116916	0.43928678475039257	0.8819444172495711
ENSG00000123983	ACSL3	1.494936215963086	0.6879690730697596	0.05039710429586485	0.9701768535042754	-0.10145791108283961	1	0.724078683777616	-0.5623655282905884	0.5934970593064738	0.7375132075522045	-0.5851662851791173	0.25552479376908405	1.225718059140515	0.3114390745145692	0.763702997761845	1.480904265103934	0.5567686424499722	0.7486110393959657
ENSG00000055211	GINM1	0.8661138394071847	0.6960099028776152	0.05134898568582288	0.5306113568106128	-0.20606707528884993	0.8926328402857551	0.43640417968218476	-0.4904710103819232	0.7057264608317769	0.42433904162241914	-0.5892091367953605	0.25937104537018035	0.7063797256410436	0.31020628534688044	0.7704015370667191	1.016620765774052	0.8248610258198985	0.47476306843378346
ENSG00000169045	HNRNPH1	7.605191384383636	0.708517936152341	0.051669211522029954	5.803439341648178	0.2527127766938233	0.7278046322216976	4.367955735653078	-0.27049449376382784	0.9252365167695503	3.949341390198515	-0.4774706939748523	0.39054119083501593	3.697052197862138	-0.5400042537184897	0.5716523304608071	4.8589669671247995	-0.0912351994758267	1
ENSG00000198843	SELT	3.3593691383660276	0.6958923589023434	0.052155397047894854	2.0842649052579234	-0.1814303825057335	0.8926328402857551	1.64776824794798	-0.5368356997652612	0.6085115126918754	1.746364337493956	-0.48706599383503935	0.3582069329342186	2.600671271585476	0.2191280653103227	0.9435342480362646	3.7542924342364596	0.7429952906927104	0.5342623193772678
ENSG00000114857	NKTR	1.4271386551484335	0.6814963688852724	0.05230666840548334	0.8595512385234649	-0.2536176898708656	0.7933279507717383	1.0352368208604292	0.0963438567112653	1	0.8582406531968928	-0.24060424656704923	0.8350725523005238	0.7919412135355925	-0.34744130694317565	0.8946480048429508	1.1366940845662628	0.22428905851800895	1
ENSG00000260032	LINC00657	3.1729258461257333	0.6967726752765123	0.05247431654274675	1.6613422001985423	-0.5022463078082496	0.29886671472723597	2.446211769518973	0.21352793209539023	0.9304196526888657	2.283063576053016	0.10816235925283935	0.9877792995619169	1.5182189596172289	-0.5745014908675931	0.5672620096921283	1.9211731006753738	-0.17720121683447676	1
ENSG00000054267	ARID4B	1.3000182286209603	0.6831672786328093	0.05250490290597525	0.7920010842431471	-0.2298803835247794	0.8463151516628358	0.9119477476766731	0.04128747030463267	1	0.7375132075522045	-0.3438566505000396	0.6522885237449703	0.7163287358613399	-0.3572472376384838	0.8784881244784891	1.3848456100701654	0.6638478447058558	0.6301655220596372
ENSG00000078140	UBE2K	1.691549142325578	0.7009670411992137	0.0535550310637631	1.1228989414423853	-0.04285841077972036	1	0.8962919923517516	-0.40698685241732624	0.7933253724192133	1.0255856273578468	-0.20721648354723687	0.9016931167724928	0.9352069607078605	-0.3371072277490724	0.9102087015102118	1.4648944892649725	0.36375153278600103	0.9582408385916804
ENSG00000138600	SPPL2A	0.6372970716577327	0.7013169814644632	0.05360366206795104	0.31033911459218494	-0.6299023320222896	0.17814469094902338	0.39139388312303564	-0.1627200295930218	1	0.26655663741351965	-0.8531732675083674	0.05286617667077239	0.5790323948212498	0.5044846204042412	0.46658565421543097	1.1527038604052242	1.5017146544472058	0.05125830723041935
ENSG00000198791	CNOT7	3.8220874909260303	0.6844584395771969	0.05705552936659926	2.7832621538977347	0.12790671322311553	0.9552885665997597	2.076344549967704	-0.3816512663099849	0.7629141807614288	2.338048353277329	-0.20698378477408697	0.8612856322165809	1.8385770887107726	-0.5765841718399686	0.4943805349810379	2.6816374530260427	0.03144754854577858	1
ENSG00000157110	RBPMS	1.5203603012685807	0.6688208241290431	0.05826311067344894	0.9192694908582387	-0.2589864277192982	0.7605770194894278	1.0391507596916596	-0.015374884253940062	1	0.8140137671686406	-0.4599578383049757	0.45499117734335787	0.9929112199855795	-0.09118636557733355	1	1.713046014768875	0.736639738357965	0.5521699147305807
ENSG00000173457	PPP1R14B	8.179775712287816	0.6801228015536549	0.058488802648041856	6.07363995876945	0.16372070459713628	0.8926328402857551	4.082238200973261	-0.5229887900308321	0.5934970593064738	5.877394556781507	0.0887139496753182	1	3.1797036664067257	-0.9178945382325201	0.10875904030732	3.7943168738338633	-0.5878986473750263	1
ENSG00000124733	MEA1	2.2610486531686584	0.6855881216533213	0.05951415257523839	1.65742624922577	0.1427107907006081	0.9428670659921177	1.0117531878730472	-0.6915659704985792	0.41829496470085786	0.9933119537696627	-0.7863930481640573	0.06601107867200566	1.6236784679523706	0.08219056982059458	1	2.817720547657215	0.9026868883416104	0.37757767095468275
ENSG00000174021	GNG5	17.271428617532706	0.6745384930014966	0.059545148128382394	11.973999086993736	0.016759074231962323	1	10.4952269759442	-0.20727907391907063	0.9956820454395172	10.260637558554496	-0.2696655668957946	0.7566307708736566	9.222732474214752	-0.4177545854399227	0.7315716689802143	12.575678921504219	0.07614565217775127	1
ENSG00000148335	NTMT1	1.3830702406189095	0.6685860136422904	0.05976627065601678	0.9623449515587312	0.017359112054386325	1	0.4696726597476428	-1.1361743898957255	0.05322035300226755	0.6454734717636798	-0.6982731379578884	0.13138643179968162	1.168013799862796	0.34504314944929193	0.7120770811796547	2.0492513073870655	1.157960580235257	0.18712998038207676
ENSG00000108654	DDX5	7.606886323404002	0.6763764523682148	0.05996040714301913	3.8709175365851713	-0.5744842385077908	0.1864153286613812	5.050938061702775	-0.058222823257035206	1	4.050943695939094	-0.46290828182875465	0.39664728733516613	5.971395934221892	0.22512301520703693	0.9391695124702146	10.574456941634036	1.0617836365742361	0.3165339276954211
ENSG00000204310	AGPAT1	1.4237487771077009	0.6651401458433212	0.059992540511204694	0.8850049198464833	-0.20936717975692412	0.861961205877926	0.9178186559235186	-0.11616266745175775	1	1.036343518553908	0.09831171894406794	0.9786277806062078	0.666583684759858	-0.6342701712031529	0.4858588750921874	0.9125572228208025	-0.11136502560654656	1
ENSG00000247596	TWF2	0.9017075588348772	0.6751940778956975	0.06245362333344558	0.3436246978607474	-1.0849635798564945	0.0021299571530313784	0.5518653752034802	-0.19230422724322827	1	0.4590033576986167	-0.5419620760574398	0.3318283780309635	0.845665868725193	0.5359410508612448	0.3907415632152482	2.001221979870181	1.8051437990685129	0.008055329425204868
ENSG00000138495	COX17	3.2288588337978217	0.6757047447253683	0.06279062162758688	2.6853633795784333	0.40139993780265115	0.4199718432683355	1.4403294898927712	-0.7053544025903493	0.39454471192801355	1.5335971560607429	-0.6623092843498135	0.13442846568860597	1.8584751091513654	-0.29403654320572625	0.9127371824552946	2.8417352114156573	0.36480730417400076	0.9459036194813111
ENSG00000156052	GNAQ	1.2983232896005938	0.660622438076937	0.06339436763006481	0.939828233465292	0.08933398419835963	1	0.8904210841049061	-0.016713812462237992	1	0.7518570624802863	-0.3283804973503993	0.684118222629643	0.6247978418346132	-0.594069345900626	0.55162687141311	0.8164985677870339	-0.1419027641840247	1
ENSG00000169084	DHRSX	0.7491630470019093	0.6712292289899178	0.06422416268917039	0.46599816575987396	-0.20195734896405737	0.8926328402857551	0.38747994429180527	-0.4688831656406972	0.7383503319161916	0.4327062903304668	-0.3226416045774887	0.7057818791435116	0.48750150079452303	-0.09352456398724496	1	1.0326305416130135	1.0520609370089251	0.2805490157945667
ENSG00000214063	TSPAN4	1.3322220700079201	0.6641530318054085	0.06433542401498062	0.7303248564219873	-0.44888996008481413	0.43323958791647643	0.581219916437708	-0.7483126157052415	0.3592731729273727	0.5570196997071756	-0.8882911943045269	0.033640028053600654	1.1918914243915073	0.4418851883717874	0.5577851193304502	3.282004046987097	1.9648841338746525	0.002081231898724451
ENSG00000197728	RPS26	17.969743493923623	0.6646072648029575	0.06454476710324533	11.620584511701058	-0.13252910676470053	0.9644971014760416	9.673299821385825	-0.4141319325579058	0.7353600843243281	10.651507605344724	-0.28318817188962875	0.7249016152915096	12.074118803351697	-0.04885292617924142	1	17.082430820171865	0.46965103240366535	0.9731281029246593
ENSG00000179933	C14orf119	1.401714569842939	0.660473058040982	0.06463898618534723	0.6392789963050372	-0.7864391692422694	0.043637362129437085	0.6360150600749329	-0.6894163520055614	0.4306424947710782	0.6251530106155639	-0.7828485739299006	0.07299775875334585	1.619698863864252	0.9030448443959673	0.031035747491807434	2.729666780542927	1.5811631411567155	0.02791473925242024
ENSG00000067715	SYT1	1.0017089610364895	0.6686149922727435	0.06543203388816908	0.5834766949430354	-0.33048608918258304	0.6810256632753665	0.7064659590370793	0.03778573022126963	1	0.6562313629597412	-0.09624744082842551	1	0.5511751662044199	-0.37130008512493196	0.8734390541621797	0.8405132315454761	0.29544583952709547	1
ENSG00000152904	GGPS1	1.3288321919671875	0.6559075078663776	0.06548309077707284	0.8458454101187628	-0.1727320243899076	0.9408397935777058	0.8258410933896052	-0.18473291993443172	1	0.8797564355890154	-0.08923870815267058	1	0.7262777460816363	-0.3938292548993631	0.8328696990969835	1.1126794208078206	0.2793431443105566	1
ENSG00000111875	ASF1A	0.7610276201444734	0.6755596031533839	0.06561348809375725	0.43369157023450455	-0.36490911604754905	0.6306636202256363	0.3444266171482714	-0.678302056092731	0.47253877448068937	0.2629706736814992	-1.191728532394116	0.0023483470106686146	0.7620941828747033	0.6540453534881323	0.22286690681445404	1.6490069114130292	1.767365008488011	0.011212208358198748
ENSG00000163191	S100A11	26.74105292431928	0.6638853516634828	0.06591156785370406	13.002915205089591	-0.6690646153307283	0.09064001759149247	15.250662655889084	-0.3207697600279271	0.8638899264444729	13.547770979573235	-0.5618429053107414	0.24276081236480063	25.656507556100326	0.5651467627405884	0.35253930153246116	41.68145139673613	1.2293148549827002	0.18163676342031243
ENSG00000214941	ZSWIM7	1.4593424965353934	0.6501331295200085	0.06727060350693387	0.9114375889126947	-0.21557158042505642	0.8489168443422306	0.9119477476766731	-0.1808782013196174	1	0.9120301091771994	-0.20082942149487104	0.9142015303307397	0.9252579504875641	-0.15651935382432394	1	1.280782067116916	0.34438341240748127	0.9814891169340629
ENSG00000196611	MMP1	0.2101724385254225	1.401462302085732	0.06732091441202263	0.010768865175123137	-3.5510518333846286	0.00043544493651650974	0.00978484707807589	-3.315769817591661	0.11417443442090801	0.005976606220034072	-4.187280333391692	0.0004520796840409634	0.021887822484652056	-2.2635492506975803	0.37276661412484574	1.65701179933251	5.187056152319034	5.3085982245979245e-08
ENSG00000170027	YWHAG	2.657664383934375	0.6670275506784005	0.06735532059404657	1.7406402073971763	-0.1050588537978615	1	1.4657700922957686	-0.37167310652967467	0.8467547380580326	1.8503572857225488	0.015802421620482177	1	1.4028104410617908	-0.4418361412161006	0.763702997761845	1.8491291094000473	0.006904515611014239	1
ENSG00000253738	OTUD6B-AS1	1.4830716428205217	0.6492407862552381	0.067796634321421	1.1189829904696134	0.16263826544936824	0.9005412781975105	0.9021629005985972	-0.2260349123597964	1	0.8486780832448383	-0.3604817186182414	0.634087323400895	0.7322471522138142	-0.5631427594485751	0.578561785800615	1.2007331879221086	0.222791127127488	1
ENSG00000153250	RBMS1	2.5949516401808217	0.6711037625068721	0.0681750340369538	1.722039440276509	-0.0747656287831635	1	1.6066718902200614	-0.17853026853863552	1	1.4929562337645113	-0.3304048468343177	0.6379831733753636	1.4565350962513912	-0.3387391864386057	0.9095025392023132	2.5455543583948703	0.5257127718171292	0.7770918039288214
ENSG00000146109	ABT1	1.2745941433154655	0.6529278930682267	0.06833391618288315	0.8693411159553951	-0.039470991585628445	1	0.647756876568624	-0.5145990570823076	0.6573309446116045	0.644278150519673	-0.5750019544857938	0.2723074590631414	0.9730131995449868	0.15718786624469713	0.9977878514541864	1.448884713426011	0.7382850378850218	0.5532652831031404
ENSG00000064995	TAF11	1.6407009717145886	0.6695303456555076	0.06862510066465967	1.1522685737381757	0.037279917835985665	1	0.9060768394298275	-0.366687344688854	0.8587117183136699	0.9729914926215469	-0.2773046553886302	0.7794664082542854	0.9232681484435048	-0.33527516566210447	0.9102706362629632	1.368835834231204	0.2830605454324694	1
ENSG00000256537	SMIM10L1	2.4203729210830915	0.662857066572293	0.06972408911499296	1.6564472614825771	-0.021934164099417175	1	1.3874913156711615	-0.3121768633951071	0.917513161774603	1.6411760680213563	-0.03796747850496851	1	1.225718059140515	-0.5119302566380064	0.6477371792598402	1.4969140409428954	-0.1707294960041169	1
ENSG00000196636	SDHAF3	1.2864587164580297	0.6509169121610558	0.0698373331230587	0.8429084468891838	-0.12123150696980425	1	0.626230212996857	-0.5853120038991876	0.5888156744066657	0.6084185131994686	-0.6914622421451166	0.1401040482872618	1.1560749875984404	0.43739615871466475	0.5631456085854656	1.4648944892649725	0.7392210023422527	0.5532652831031404
ENSG00000136238	RAC1	8.73741064998833	0.6563180339567332	0.07000937257061791	5.2483532912577395	-0.2841985980216606	0.7154979667974285	4.814144762413338	-0.38327927763413205	0.7595639309134099	4.465720167609459	-0.5534087142508972	0.2527978537052021	6.962317352163413	0.23262203897897438	0.9259179807870132	12.295507844322392	1.0642141681423873	0.3153610596092895
ENSG00000205937	RNPS1	3.0458054195982602	0.6598903340554124	0.07053806212547303	2.58354865428636	0.42646032214593677	0.37561619345443037	1.383577376839931	-0.6897001449644232	0.4130106961068164	1.4618778814203341	-0.6586467635147829	0.1366594564298671	1.7609748089924606	-0.30032050765372587	0.9476100226212407	2.5375494704753896	0.2699569286097663	1
ENSG00000120129	DUSP1	0.6423818887188317	0.6848082779488875	0.07067246910880134	0.26726365389169243	-0.924291969331325	0.020573857678332155	0.13111695084621694	-1.8867173884042554	0.0006080853107490579	0.39804197425426924	-0.18262853477118823	0.9570451537351686	0.6029100193499611	0.5466586035498087	0.413718908761213	1.7770851181247207	2.1769956198535296	0.0006479584861567157
ENSG00000257727	CNPY2	6.04584748564663	0.6550007018074318	0.0708058427240443	3.7485440686860447	-0.2245600535373844	0.8183345573864281	3.8141333910339825	-0.16212398215344237	1	3.821442017089786	-0.1756298513876895	0.9222262009580117	3.655266354936893	-0.23182823530449603	0.9977677218786359	5.443323785246893	0.3809721157549797	0.9237433136483815
ENSG00000203950	FAM127B	2.2610486531686584	0.6611235592215704	0.07131524028338554	1.5125360632332043	-0.06933286304976771	1	1.2759440589810962	-0.33924050307369186	0.8804860778188768	1.275407767355271	-0.3750405878938973	0.5735263328794152	1.534137375969703	-0.03481129118191928	1	1.9692024281922582	0.3388980417814713	0.9785802483048975
ENSG00000134001	EIF2S1	0.8627239613664521	0.6574419503855753	0.07146274358473682	0.5149475529195245	-0.2952780937453616	0.720063980222625	0.26810480993927943	-1.278782417517124	0.025873167915843372	0.34305719702995574	-0.9771151564062783	0.017647722895246055	0.9272477525316234	0.7654719002321566	0.10843421122385463	1.7850900060442014	1.6772001172837134	0.018134543259377627
ENSG00000159210	SNF8	8.611985162481224	0.6526929984507395	0.0715612909091067	5.771132746122809	-0.07456195113909869	1	4.315117561431468	-0.5398938871368544	0.5678881734239717	5.308421644634263	-0.22370813729315397	0.8237185221323624	5.790323948212498	-0.058141361353587495	1	7.556614195989804	0.3397508929936768	1
ENSG00000149932	TMEM219	5.2271919388097015	0.6538677313478376	0.07159958121538787	3.3393271920313654	-0.16760924039201885	0.9167153189545656	3.4188255690797162	-0.10313803659403087	1	3.626604654316675	-0.003912850778742705	1	2.58873245932112	-0.5561430331157327	0.5219982318908197	3.6102044516858065	-0.01719877476604692	1
ENSG00000174574	AKIRIN1	1.6559554228978854	0.663851474845727	0.07162880644458994	0.9985674980568727	-0.2691798472248837	0.7325105273659163	1.0254519737823533	-0.18407359399388507	1	1.0542733372140103	-0.15366389579697382	0.9754209478656573	1.0307174588227057	-0.1751647785000893	1	1.4889091530234146	0.39075782276505655	0.9268923165956678
ENSG00000006652	IFRD1	1.4390032282909977	0.6455274713529362	0.07210654090206427	0.9652819147883103	-0.08038403072880342	1	0.8180132157271445	-0.34006915456826764	0.8849725834037898	0.8618266169289132	-0.28240322264344875	0.7783595849599271	0.895410919826675	-0.19142804476208666	1	1.4408798255065303	0.5391947974175225	0.7702177117953161
ENSG00000177479	ARIH2	1.0983204851973694	0.6470963270691231	0.07225427690211796	0.9006687237375715	0.33693945208532605	0.5878897491499679	0.5577362834503258	-0.5203928789766504	0.6495448627583542	0.650254756739707	-0.3015074562168911	0.7443515763173196	0.5432159580281828	-0.5613334484333927	0.5861044964397628	0.6323861456389772	-0.2799989826781788	1
ENSG00000169490	TM2D2	1.0017089610364895	0.6511551706803647	0.07234474701127	0.4865569083669272	-0.6825939193787047	0.11207247944387165	0.5283817422160981	-0.45551077895836806	0.7552278558413497	0.4458548240145418	-0.794146055515361	0.07139449561400482	1.0088296363380538	0.640801303287349	0.22696767616895974	2.1132904107429114	1.7024469196675327	0.014852138902406596
ENSG00000077721	UBE2A	1.2339156068266741	0.6471612911304578	0.07235300736745846	0.8017909616750772	-0.14148644350743617	0.9744542597108222	0.6321011212437025	-0.5066277227556355	0.6771028848605521	0.4972536375068348	-0.9647433490882118	0.016679751627796783	1.154085185554381	0.5045102198478	0.4389843133356727	1.7770851181247207	1.0968108937493497	0.22932719565059614
ENSG00000154001	PPP2R5E	1.1254395095232301	0.6469766088765077	0.07235300736745846	0.9339543070061339	0.362680817434226	0.5291899335042501	0.5949187023470142	-0.4559957864600251	0.753498629573999	0.6323249380796049	-0.3950559983949224	0.5864058081192521	0.5432159580281828	-0.6004052361500873	0.5422793999762189	0.7444545765117073	-0.07621447980444485	1
ENSG00000107341	UBE2R2	2.084774995050562	0.6554424123301326	0.07503764007612536	1.4508598354120446	0.0038319264924535634	1	1.4246737345678497	-0.027884815985302458	1	1.2658451974032165	-0.24822586489787252	0.7993012712819825	1.060564489483595	-0.5107152439989464	0.654774789256587	1.2887869550363966	-0.1761156965427086	1
ENSG00000071994	PDCD2	1.6305313375923909	0.6577708447312124	0.07506399253445264	1.0034624367728378	-0.23620472785172164	0.8019662202765364	0.9080338088454427	-0.36318007200431424	0.8625409853348084	1.0231949848698332	-0.18600899869355422	0.9338151313962175	1.0725033017479506	-0.08912157984639023	1	1.689031351010433	0.599639523336153	0.6964977725185997
ENSG00000256053	APOPT1	1.7474821299976662	0.655525290763386	0.07627744388363794	1.1679323776292638	-0.0770681594742984	1	0.9413022889109007	-0.4192387342881512	0.7696757985665188	1.07698444085014	-0.22105379588780277	0.8369568308819515	1.1043401344528991	-0.15745030208907135	1	1.536938480540299	0.3506329706023144	0.9705812184014813
ENSG00000108039	XPNPEP1	0.6559414008817622	0.652462608286673	0.0769928355331285	0.32796089396965916	-0.6289006922869225	0.17570836196223863	0.43836114909779994	-0.06569743099197356	1	0.35979169444605114	-0.43186046160617897	0.5312462703281687	0.4914811048826416	0.12626543639059062	1	1.1527038604052242	1.4152165039990356	0.07659908143612909
ENSG00000123130	ACOT9	0.5423804865172194	0.6605694780838856	0.07736242077385845	0.23006211965035794	-0.9126749062804307	0.01874296833543386	0.2348363298738214	-0.7584716474417736	0.3824470037919022	0.2629706736814992	-0.6386072982009157	0.22289571461428792	0.5432159580281828	0.640242170268763	0.2533911556625646	1.448884713426011	2.0979726087366086	0.0009385707931184547
ENSG00000131669	NINJ1	1.4508678014335619	0.6324493731340401	0.07757289530539029	0.9985674980568727	-0.04304502420261908	1	0.8023574604022231	-0.3961217036112622	0.814491279543988	1.0184136998938058	-0.0033280892760675362	1	0.7780125992271776	-0.4449111957996139	0.763702997761845	1.0406354295324942	0.029207716448476098	1
ENSG00000198176	TFDP1	1.4983260940038186	0.6312603784455938	0.07896032373501631	1.4812084554510279	0.7438186354787895	0.026711881407248058	0.5694780999440169	-0.992492367162502	0.11490397209608598	0.6729658603758365	-0.7972483093686816	0.0640113884806005	0.8018902237558889	-0.4491565305595634	0.763702997761845	1.016620765774052	-0.054418507770231155	1
ENSG00000143256	PFDN2	3.230553772818188	0.6457998024866964	0.07964910403450359	1.964828400588376	-0.2710392810718881	0.7239629480026233	1.4227167651522346	-0.7507837002681341	0.33609905633111403	1.4212369591241023	-0.8198284872569341	0.040878889789871704	3.2513365399928595	0.6341096797509465	0.25231542206450647	4.995050061755972	1.2032162917672595	0.14892375545250658
ENSG00000145495	MARCH6	1.6118870083683614	0.6528935793642324	0.07964910403450359	1.0582857503916465	-0.11509624589485343	0.9958995365104424	1.1487410469661097	0.040685676641135954	1	0.9215926791292539	-0.3586136037120726	0.634087323400895	0.953115179104394	-0.2688525326573514	0.9977878514541864	1.21674296376107	0.1205071747304477	1
ENSG00000162909	CAPN2	2.0051128610933455	0.6500237929926173	0.07964956090148478	1.2335245564231958	-0.2448122807769907	0.7808995013927974	0.8728083593643695	-0.7648443395951298	0.3238557442540297	1.3925492492679388	-0.0058186099384895384	1	1.3769430144890202	-0.024423364032847728	1	2.1052855228234306	0.6128309679985899	0.6789889441151836
ENSG00000095787	WAC	1.3678157894356127	0.6295479674143359	0.08039306361118399	1.0015044612864519	0.07898943422696575	1	0.8884641146892909	-0.13487781102439578	1	0.8857330418090495	-0.15586390636071773	0.9722886638308293	0.6367366540989688	-0.6732677351404613	0.42228466750874977	0.8805376711428796	-0.13256868061867816	1
ENSG00000107372	ZFAND5	2.2186751776595006	0.6450120811436899	0.08134117938611851	1.337297257201655	-0.2891154347659951	0.7154979667974285	1.4775119087894595	-0.08036995350610654	1	1.4116743891720478	-0.17311514875131168	0.9258240414874586	1.3490857858721903	-0.23038504635307328	1	2.1453099624208343	0.4836475386248049	0.8188976912143031
ENSG00000110200	ANAPC15	1.0779812169529734	0.6305032901286287	0.08205713883174195	0.8879418830760624	0.327510039165395	0.6089437548410562	0.504898109228716	-0.6634559280684862	0.4683477108592441	0.612004476931489	-0.3920710944989688	0.5903273273060389	0.5989304152618425	-0.38856578851680607	0.8447629077215617	0.8645278953039183	0.19682627671219133	1
ENSG00000109133	TMEM33	1.2864587164580297	0.6264441154348991	0.0832129218336233	0.9329753192629409	0.05605679937806124	1	0.6360150600749329	-0.58134138294823	0.5900330530048954	0.7626149536763476	-0.3189800612880434	0.7037605866081487	0.8058698278440074	-0.19690378490033278	1	1.4008553859091268	0.6514858346675146	0.6466917019429592
ENSG00000116350	SRSF4	1.22205103368411	0.627752296133713	0.08349612727611773	0.8429084468891838	-0.04377389655317379	1	0.7299495920244615	-0.27432756536952063	0.9695958878569313	0.5259413473629984	-0.8720889095995353	0.03685701088590929	0.9730131995449868	0.2062453141372189	0.9277083291605527	1.6490069114130292	0.980368537036049	0.31995112598688036
ENSG00000169230	PRELID1	11.637451313835088	0.6331552688118389	0.08369084957325441	10.208884186016734	0.4701063501216378	0.2838565312629115	4.39926724630292	-1.0024980560950012	0.07225970995556763	6.876683116771203	-0.31871743268803954	0.6493752871404458	5.776395333904083	-0.570504486285996	0.4975135713958006	8.997494021496333	0.13359008730616617	1
ENSG00000165669	FAM204A	1.1322192656046954	0.6264553427243933	0.08390557459742785	0.861509214009851	0.154858340557435	0.8955598495490749	0.5616502222815561	-0.5755633408366677	0.5934970593064738	0.6418875080316594	-0.39843536194403906	0.5760492456292143	0.7541349746984662	-0.09532256203351502	1	0.9125572228208025	0.2004624793118458	1
ENSG00000204463	BAG6	1.069506521851142	0.6274537400876168	0.08412044166113465	0.5932665723749656	-0.4631108671324079	0.4010813236243902	0.7377774696869221	-0.036144784479559655	1	0.6490594354957002	-0.2757579090014362	0.7884931528953883	0.7720431930949997	0.03997411583216387	1	1.280782067116916	0.7981373572828278	0.49791683007305204
ENSG00000135185	TMEM243	1.620361703470193	0.6454957459894699	0.08414017499009564	1.2315665809368097	0.1738463388099054	0.8926328402857551	0.8591095734550632	-0.45330655293567423	0.7524141709157096	0.9909213112816492	-0.24475372363679715	0.8271958857553825	0.8297474523727187	-0.5081434530435119	0.666224051555904	1.2727771791974352	0.1739068693199578	1
ENSG00000151923	TIAL1	1.3932398747411072	0.621643901171923	0.08490506388027257	0.9222064540878178	-0.13178249101280295	0.9724131572842091	0.8160562463115293	-0.31193836510666784	0.9240264393041128	0.8331389070727496	-0.307978448140696	0.723919844661951	0.9352069607078605	-0.087075487112917	1	1.4889091530234146	0.6186169822504898	0.6786589278394061
ENSG00000082153	BZW1	3.552592186687787	0.6354234620366201	0.08576055555298685	2.098949721405819	-0.3368348828357304	0.6274883089778384	1.6301555232074434	-0.6944749101497376	0.4072935249266729	1.6375901042893357	-0.7500391578825478	0.07053549847766842	3.412510505561661	0.5404656684873894	0.40245466160987303	6.275832128872888	1.4036094016868252	0.0631672806398923
ENSG00000117054	ACADM	0.9627253635680644	0.6291201844869867	0.08608152427183935	0.6030564498068957	-0.2314997658792941	0.8517140034924717	0.4324902408509544	-0.7302641539406716	0.3892339721602017	0.37533087061813974	-1.0350433313530796	0.0093314013095742	0.953115179104394	0.5889503252662477	0.30147270474231663	1.8811486610779702	1.561248343576442	0.03422342736902086
ENSG00000124214	STAU1	1.472902008698324	0.6175922433289562	0.08703883304649297	1.0602437258780326	0.031364224607375056	1	0.8336689710520659	-0.3713329389475757	0.8533821953976981	0.8140137671686406	-0.45197545319058163	0.472174581647477	1.0048500322499352	-0.06377190122523327	1	1.4408798255065303	0.4813967088215236	0.8270797604769262
ENSG00000160014	CALM3	5.447534011457322	0.6297212733039457	0.08714258794956443	4.071610023939739	0.12196112799236136	0.960501678347716	3.338589823039494	-0.23203124555983545	0.9696959241566461	2.712183902651462	-0.6232638333187017	0.16935365676076017	3.6652153651571893	-0.07715394326812941	1	4.498747010748167	0.23096197721599498	1
ENSG00000178719	GRINA	1.2000168264193478	0.6186850697704644	0.08816414709579065	0.7107451015581271	-0.3490727603195395	0.6351026273375455	0.900205931182982	0.09699427336565589	1	0.8199903733886748	-0.06725083164922938	1	0.7103593297291622	-0.29617011538497173	0.9613046462305218	0.8965474469818411	0.08079746492847639	1
ENSG00000123144	C19orf43	4.07463340496061	0.6293117965817512	0.08823676361103844	2.967311849618021	0.06800897646565685	1	2.150709387761081	-0.4756105990282351	0.6396621804137378	2.1659220941403476	-0.5097478416007346	0.31942915463771604	2.767814643286455	-0.06147139336610308	1	4.41869813155336	0.6429630680351484	0.632584655642131
ENSG00000145781	COMMD10	0.4339043892137755	0.6581951908065962	0.08841335302529325	0.22125122996162083	-0.5874084599448368	0.2560274704597725	0.13698785909306246	-1.2461387396793944	0.04858773617632909	0.16136836794091994	-1.0841605745078426	0.01064764778658014	0.5292873437197678	1.003283211568502	0.02020580933365697	1.0246256536935328	1.8946189824873114	0.006839448761501768
ENSG00000131016	AKAP12	2.61868078646595	0.6402637426715083	0.08841335302529325	1.6535102982529981	-0.204415818911732	0.8728399098276381	1.8199815565221158	-0.013268340380665267	1	1.1678288553946576	-0.8016656100505558	0.051974273984665705	2.2186292791260946	0.32418449220736734	0.7925191159007219	2.553559246314351	0.4919098892575927	0.8102255415000107
ENSG00000099246	RAB18	1.3135777407838907	0.6171760001296087	0.08858511565853933	0.7557785377450057	-0.4051565318105742	0.5188149982478425	0.6457999071530088	-0.5982318704072258	0.560801593427845	0.6729658603758365	-0.5846823318723962	0.2551335578200218	1.3192387552113012	0.6031118078750579	0.26825313573008636	1.8971584369169316	1.0761421041903845	0.24176759884597768
ENSG00000115514	TXNDC9	1.069506521851142	0.6267586328513854	0.0888237720549644	0.44348144766643466	-0.9842132737159112	0.006803715039875209	0.47162962916325796	-0.7619861316180107	0.3559702321834158	0.347838482005983	-1.3329829807348588	0.00039014583197345855	1.3291877654315976	1.007228962477308	0.012571678892717209	3.378062702020866	2.347772586244086	4.7901479145621055e-05
ENSG00000126777	KTN1	5.26448059725776	0.6267452127694628	0.0890229859043877	3.912035021799278	0.1067169723749759	0.9806248515829616	2.8415195914732387	-0.4418896862902906	0.6991001759709841	3.183140472790147	-0.2834547725357841	0.7263510570738017	3.110060594864651	-0.2942129293981708	0.9100560761789561	4.250595485244265	0.19480652021681122	1
ENSG00000148730	EIF4EBP2	1.2423903019285056	0.6160580912395112	0.08996327835750814	1.019126240663926	0.30212069591334817	0.6534657112295641	0.7358205002713071	-0.2984511138223547	0.9316491620219783	0.6861143940599115	-0.45460655645056697	0.4713719463190487	0.6446958622752059	-0.5113503442922908	0.6650092156879539	0.9045523349013218	0.04000676222456204	1
ENSG00000082996	RNF13	0.769502315246305	0.6282928979836806	0.08996866396059719	0.42488068054576744	-0.4708146423152514	0.4006985366277672	0.4520599350071062	-0.2997451268617395	0.9375111102381286	0.37891683435016016	-0.6421760941238817	0.20280219480985054	0.738216558345992	0.5321196135040989	0.40206360126781304	1.1126794208078206	1.0903412375993473	0.2505774572738025
ENSG00000159884	CCDC107	0.8610290223460858	0.6224234855435123	0.09004048404575676	0.5002627367716294	-0.3815737733849487	0.5777776649313651	0.5127259868911767	-0.28311634253736107	0.9584284151288273	0.5498477722431346	-0.1881605064133527	0.9342403434167406	0.5969406132177832	-0.031716509543880944	1	1.1446989724857435	0.9553950336340795	0.34946336630750024
ENSG00000117410	ATP6V0B	2.93563438327445	0.6327459983729066	0.09028104922573132	1.6280566169299797	-0.45838249546217713	0.37917447785321856	1.37183556034624	-0.6675104444177025	0.4526692594111825	1.2467200574991075	-0.8908541048578889	0.02285726079273484	2.8354679127844706	0.5478064555070947	0.39523053197073316	6.692086300685886	1.809741699839663	0.0059031091929821755
ENSG00000115307	AUP1	1.303408106661693	0.6144360650119548	0.0905411245388006	0.8370345204300257	-0.19839490569873192	0.8926328402857551	0.7769168579992257	-0.28950177775216984	0.9460769362077978	0.6645986116677889	-0.5954111833380237	0.24190712372589088	1.010819438382113	0.14915358885560365	1	1.8731437731584895	1.0662317830638335	0.24826770983685958
ENSG00000131116	ZNF428	3.574626393952549	0.6263318514379235	0.09066090834298395	2.2095753363866293	-0.2597932903678206	0.7489326835256666	2.416857228284745	-0.07198181092152645	1	2.0977887832319593	-0.3374349461114601	0.634087323400895	2.4036808692236074	-0.08092226184917917	1	3.8183315375923055	0.6178664600789558	0.6636015410429186
ENSG00000198937	CCDC167	3.422081882119581	0.6272623801339385	0.09090138609900056	2.89878270759451	0.3853995003216111	0.45651087692509573	1.5871021960639096	-0.6843783117969691	0.4214332743962805	1.8336227883064533	-0.497636077542041	0.3421758946884543	2.0196490747201667	-0.2950929997566021	0.9107044086835259	2.489520142958505	0.04063475895287327	1
ENSG00000124172	ATP5E	15.230722037011667	0.619912882192609	0.09186016885081615	9.456042611501308	-0.25785066609621055	0.7489326835256666	10.050994918599555	-0.1185290442643323	1	9.715571071287387	-0.1929606979740921	0.888671861000129	9.545080405352355	-0.20363814920384282	1	15.529482563792605	0.5400539959636155	0.8923384166754161
ENSG00000144029	MRPS5	1.3712056674763453	0.6114926709312773	0.0924615972453986	0.8517193365779209	-0.2657106125580699	0.7689127216262226	0.8023574604022231	-0.32235473807616355	0.908612162796326	0.7566383474563135	-0.46038319379465725	0.45717746713051566	1.1441361753340846	0.2717035094887032	0.8297140193127861	1.6009775838961449	0.7449131908110301	0.5447708946860171
ENSG00000154813	DPH3	2.6559694449140085	0.6255217448919008	0.09294953117665877	1.7611989500042295	-0.12403079385243676	0.9780465838232297	1.3914052545023918	-0.4905481582449867	0.6877227731518397	1.706918736441731	-0.17375507868937912	0.9258240414874586	1.7689340171686978	-0.09734821110756098	1	2.617598349670197	0.49606054391865306	0.7995558457213913
ENSG00000103495	MAZ	1.118659753441765	0.609099403590624	0.0952409608622912	0.8644461772394301	0.16777566060499907	0.8918246893871208	0.7103798978683097	-0.18992174451569271	1	0.6980676064999797	-0.243126524711278	0.8322572110019506	0.573062988689072	-0.5376143397281181	0.6174920673576075	0.6323861456389772	-0.3371848412436309	1
ENSG00000090863	GLG1	1.2406953629081394	0.6075725687157267	0.09582878556631973	0.8252866675117095	-0.1368856963382859	0.9802975234627708	0.9139047170922883	0.05605955637946092	1	0.7996699122405588	-0.1858280906329941	0.9346096298570205	0.7203083399494585	-0.33751605526009426	0.9111517911892714	0.784479016109111	-0.1753076465415931	1
ENSG00000117523	PRRC2C	2.9881774929058054	0.6206479278383609	0.09615543096410153	2.175310765374874	0.05778498684725042	1	1.8454221589251132	-0.2269994716500925	0.9762247721740078	1.6017304669691315	-0.5031019203045333	0.3322345259711602	1.942046795001855	-0.14233388046469608	1	2.697647228865004	0.35934664490746115	0.9547485178520385
ENSG00000126458	RRAS	1.3796803625781768	0.6080833990142593	0.09631338949775976	0.7645894274337428	-0.4840555974198134	0.369500748279948	0.7162508061151552	-0.5189648747110184	0.6519057173772578	1.1020861869742828	0.2192703041903417	0.8145283038441311	0.9570947831925125	-0.04432455471128941	1	1.2887869550363966	0.40469639645651395	0.9177853607860817
ENSG00000159069	FBXW5	1.3000182286209603	0.6022256586636372	0.09757012472174395	0.9310173437765549	0.004370104609224698	1	0.7769168579992257	-0.2959039167893299	0.9324455152509578	0.9526710314734311	0.04750310579314142	1	0.6367366540989688	-0.6155428486197162	0.5108697484020767	0.8004887919480724	-0.2192091263047221	1
ENSG00000148450	MSRB2	1.7712112762827945	0.6233663218822608	0.09830266879794375	0.9946515470841006	-0.44435269235919667	0.4006622880964347	1.3111695084621695	0.07829746708790342	1	0.8821470780770291	-0.6280317938051159	0.19793790950864043	1.4963311371325767	0.3038538281436274	0.7673774664267883	2.1373050745013535	0.8036155101801852	0.47792820881160186
ENSG00000112308	C6orf62	2.1305383486004525	0.620936878039802	0.0985127700071044	1.2256926544776516	-0.401604762357392	0.4885891995702447	1.5283931135954543	0.02289486252654971	1	1.6148790006532063	0.1309904368877517	0.9570451537351686	1.1063299364969583	-0.507222892769377	0.6638765379092453	1.6650166872519907	0.1448553966782511	1
ENSG00000101955	SRPX	0.5915337181078424	0.6313883961075873	0.09865393011887547	0.22418819319119987	-1.1330615993185709	0.001857019439663582	0.4129205466948026	-0.011401317048869819	1	0.21993910889725385	-1.1094733099952394	0.00684295658683	0.6526550704514431	0.7883675498803371	0.10699638816057211	1.5449433684597798	2.0346362920910606	0.001774329197588714
ENSG00000166275	BORCS7	1.0932356681362703	0.6058263635588546	0.09914213408261068	0.625573167900335	-0.42670939396974783	0.4785725994590593	0.8140992768959141	0.07305359109078363	1	0.6693798966438161	-0.2805401606573982	0.7802079292123387	0.7999004217118296	0.0432364575916252	1	1.0806598691298979	0.4898633111092938	0.8241937947126806
ENSG00000112531	QKI	1.8220594468937839	0.6204276663093807	0.10106928663701632	1.3431711836608131	0.08307084227136408	1	1.1467840775504945	-0.1954580220828005	1	1.115234720658358	-0.2673108982259094	0.7652966309189753	0.9869418138534017	-0.4394620397614474	0.763702997761845	1.2967918429558773	0.006167246048791153	1
ENSG00000160087	UBE2J2	0.9576405465069655	0.6015304825246505	0.10244513027009867	0.6608167266552835	-0.07089214607434269	1	0.48924235390379456	-0.5492196448186081	0.6079909734386826	0.5044255649708757	-0.5507020263234568	0.30870153328255157	0.7939310155796517	0.2518415447332	0.8734390541621797	1.160708748324705	0.7961360594489073	0.5029201788770783
ENSG00000110917	MLEC	1.850873410240011	0.6168663668655878	0.1026721347232307	1.2041549241274054	-0.17050226607777547	0.915786962973628	1.0489356067697355	-0.3702916033935791	0.8544184028963335	0.978968098841581	-0.5297352043901319	0.33076069174494993	1.4525554921632726	0.17127537099966977	0.9742365860244293	2.3934614879247365	0.9041473649942918	0.3803238732306048
ENSG00000079332	SAR1A	2.1729118241096104	0.6163252296814452	0.10297164806291668	1.2805159680964604	-0.3609259511087151	0.5797936202209747	1.4364155510615408	-0.1180050693850021	1	1.1965165652508212	-0.4597568763614809	0.4152951722274858	1.7788830273889942	0.24302552697079116	0.8734390541621797	2.4575005912805823	0.6981896323072233	0.5850210560064605
ENSG00000204525	HLA-C	2.0881648730912947	0.6289584155319881	0.10370783649264033	0.7606734764609707	-1.204252267427459	0.00043632524988643885	0.9686998607295132	-0.6817926644505854	0.4602739930356152	0.7064348552080273	-1.2687827672073966	0.0008132318602741185	2.3678644324305402	0.8364968309833305	0.07609159404407845	7.924839040285917	2.668562295579509	1.1357148387837774e-06
ENSG00000078808	SDF4	2.0152824952155433	0.612773667334366	0.10404515562693777	1.3089066126490576	-0.1780315568581663	0.8988604542450236	1.2368046706687927	-0.24382170714165424	0.9975913912523809	1.2646498761592098	-0.2295619863140571	0.8177632029052214	1.3570449940484273	-0.0901314526452554	1	1.8971584369169316	0.41778337009466127	0.8992436356025796
ENSG00000177697	CD151	1.5356147524518773	0.6182239850471113	0.10416137556346798	0.8243076797685165	-0.532888469419514	0.2834409031839386	0.845410787545757	-0.4158047195916872	0.7814485643318615	0.7901073422885043	-0.576383769000121	0.268290776747768	1.4127594512820871	0.4480215339017654	0.5383821759435782	2.8097156597377344	1.44625293535676	0.05628342693715734
ENSG00000173821	RNF213	1.0389976194845485	0.5962348363317618	0.10686026650550812	0.7596944887177777	0.039776864161629344	1	0.6360150600749329	-0.26138082336874063	0.9784264985804957	0.7291459588441568	-0.03990233635755208	1	0.5352567498519457	-0.539392961807911	0.6217013460484229	0.6323861456389772	-0.23779748629476843	1
ENSG00000161547	SRSF2	5.708554620593734	0.602907711302167	0.10704330214928721	4.840115402346254	0.3592188988927334	0.5143852616087757	2.6634353746522574	-0.6959568340036837	0.34435902048825096	2.707402617675435	-0.7311612698226915	0.07974129363253926	4.079094190321519	-0.00045785353481297975	1	5.043079389272856	0.310728162991067	0.9995193060904507
ENSG00000130513	GDF15	0.9067923758959762	0.6429573158388349	0.10732184140098246	0.32404494299688713	-1.2230049693612344	0.001268560373726882	0.24462117695189728	-1.5064041704129105	0.012822031651909278	0.39206536803423514	-0.8502369886368977	0.0813050399594149	1.0844421140123064	0.9503797534056574	0.03966672546712743	3.2900089349065778	2.6027777951101867	1.2048342199131531e-05
ENSG00000124702	KLHDC3	1.6661250570200834	0.6108908502257199	0.10743881316711669	1.33240231848569	0.2421672497894251	0.7544054958254629	0.8121423074802989	-0.6178395713668045	0.5292714225679946	0.9299599278373016	-0.4408899776102197	0.4921251373088532	1.0426562710870615	-0.212612869322921	1	1.5129238167818568	0.3631182671043635	0.9557474526785918
ENSG00000139218	SCAF11	1.293238472539495	0.5874013832786978	0.10865662053582126	0.9975885103136797	0.14009003721544544	0.9475231868849802	0.7788738274148409	-0.29620930432443315	0.9342076086560486	0.7458804562602522	-0.40502016150773906	0.5581185941100559	0.7839820053593554	-0.2847993441781607	0.9770828773810681	1.1446989724857435	0.30775690739620715	1
ENSG00000148834	GSTO1	3.4136071870177496	0.6066057360076698	0.10972439713813867	1.5154730264627834	-0.8847347398611141	0.01250517944358215	1.5753603795702185	-0.709723117894594	0.3946835597771323	1.4475340264922523	-0.9167862056205729	0.01810917672199662	4.093022804629934	0.9187851549982664	0.03169096493738351	8.72532783223399	1.9740711819892385	0.0026121915772479892
ENSG00000253352	TUG1	1.2898485944987623	0.5864194623047836	0.1105108426075012	0.8869628953328693	-0.09367799494194734	1	0.9804416772232043	0.0900272265429875	1	0.8869283630530563	-0.08759089060449543	1	0.6626040806717395	-0.5529913472941925	0.5942630928247076	0.7284448006727459	-0.35875896509069144	1
ENSG00000027697	IFNGR1	0.5627197547616151	0.6186591716914035	0.11142211846653086	0.17328083054516322	-1.4902281787063416	1.9327802294450123e-05	0.17612724740536603	-1.2952666004912532	0.03321394293017925	0.30958820219776495	-0.458022285289851	0.5121930323807974	0.7222981419935178	1.0607611243306492	0.010600707004854586	1.6810264630909522	2.247307801958024	0.0002887889925449267
ENSG00000102580	DNAJC3	2.052571153663602	0.6156367058929335	0.11145614865101137	1.255062286773442	-0.2915305398827559	0.7154979667974285	1.2426755789156383	-0.26365900522123564	0.9792966579729113	1.4559012752003	-0.0005069169656571892	1	1.2854121204622933	-0.2075520527557107	1	1.8411242214805665	0.34729503315553356	0.9738218288678436
ENSG00000181704	YIPF6	1.1610332289509226	0.587213841215739	0.11150227417339849	0.7293458686787943	-0.2690094929781608	0.7646145680444293	0.7319065614400767	-0.22134598424015467	1	0.6418875080316594	-0.4797269784280743	0.4231794814394338	0.9113293361791491	0.14504721857614522	1	1.6089824718156256	0.9882375539890347	0.3165339276954211
ENSG00000066044	ELAVL1	1.991553348930415	0.6033965004023567	0.11150227417339849	1.3676458772406384	-0.07820969871940475	1	0.955001074820207	-0.6506912066031881	0.4734725842486302	0.8833423993210359	-0.8437953944142356	0.04153516513400934	1.8883221398122545	0.48720559671287306	0.510104498741256	2.817720547657215	1.0313535154824116	0.2691747639760833
ENSG00000184840	TMED9	4.494978282011456	0.601096544419379	0.1115484196057442	2.1704158266589086	-0.7413917824301421	0.05118247611772749	2.182020898410924	-0.6341762193783735	0.43311825451144154	1.8670917831386442	-0.9563756058742191	0.011751308921645044	5.633129586731815	0.9971457127541581	0.013732952507752062	9.16559666780543	1.6023876912877248	0.03405732743748272
ENSG00000168066	SF1	2.2457942019853614	0.6010406182774439	0.11215134553230738	1.6691741021440862	0.07878159701678633	1	1.4305446428146953	-0.19296138062623114	1	1.384182000559891	-0.2734696903865702	0.7558747768891169	1.2734733081979377	-0.38245312252019636	0.8441440208885715	1.5929726959766641	-0.015775794766576312	1
ENSG00000109814	UGDH	1.1762876801342195	0.5868356541198627	0.11220493024877408	0.7685053784065148	-0.19365581097479204	0.8961536828298313	0.7338635308556919	-0.23876449790110185	1	0.6203717256395367	-0.5623875475895624	0.2898656128959822	1.0207684486024093	0.316856422869219	0.763702997761845	1.2327527396000315	0.5620061961078245	0.7490716471722162
ENSG00000004779	NDUFAB1	3.952597795494236	0.5977708124754435	0.11229138518675387	2.2095753363866293	-0.4782009939547076	0.3376574881494	2.352277237569444	-0.3079821203700581	0.8690380023902184	1.8826309593107327	-0.7284401712911933	0.08255627386670761	4.075114586233401	0.6314764656335672	0.25256047796460035	5.891597508737813	1.1060126126630476	0.20714927816464676
ENSG00000171148	TADA3	1.516970423227848	0.5786449165751718	0.11413331446863166	1.0710125910531556	-0.049480555965484396	1	1.076333178588348	-0.03320193525080681	1	0.9203973578852471	-0.32317237045437236	0.6888459703869428	0.9551049811484533	-0.2308164480197961	1	1.1847234120831471	0.11242357047327622	1
ENSG00000153310	FAM49B	1.3949348137614737	0.5819859140057296	0.11423664946688301	0.9770297677066264	-0.06184730209022133	1	0.5283817422160981	-1.038533738664718	0.08998283244823463	0.7446851350162454	-0.5458950413151855	0.30997137912198014	1.2436262775370486	0.3591016996995945	0.6855286015793679	2.2013441778571994	1.1841292524863232	0.1674730190652066
ENSG00000145979	TBC1D7	0.6966199373705536	0.5954836990648875	0.11437670263908689	0.470893104475839	-0.1182518254975301	1	0.32877086182334997	-0.6791243902826095	0.4658397500006524	0.32751802085786713	-0.7509706002087231	0.10375945505294461	0.6228080397905539	0.3772774454552228	0.6704017984249477	1.1687136362441857	1.294409000722715	0.12599928713674588
ENSG00000011304	PTBP1	1.2610346311525351	0.5798844802045844	0.11470833091338156	1.0054204122592239	0.2006348587307638	0.84527608806047	0.7632180720899195	-0.2947221073571611	0.9375111102381286	0.721974031380116	-0.4251544193124252	0.5194524595787614	0.7461757665222292	-0.3307424957403224	0.9157335173546747	1.048640317451975	0.20862307477605757	1
ENSG00000086666	ZFAND6	2.1051142632949578	0.59877135094443	0.11471644568752619	1.257999250003021	-0.3522436555772384	0.5941532815501576	1.4246737345678497	-0.09448499358176976	1	0.9347412128133289	-0.8461479502346979	0.040878889789871704	1.9340875868256178	0.4272409694682905	0.6038667011052838	3.161930728194886	1.1199989150666076	0.20216127618107943
ENSG00000105700	KXD1	2.82546334695064	0.5947459184023206	0.1150284288067168	2.2085963486434363	0.17624222357488706	0.8907739867399538	1.59101613489514	-0.4004321635012993	0.7980004705429441	1.9639128039031961	-0.05930205392281385	1	1.3053101409028862	-0.7163270040617582	0.3503603911698784	1.8651388852390087	-0.12893786481898772	1
ENSG00000174437	ATP2A2	1.232220667806308	0.5794839579020752	0.11614533544837591	0.8076648881342353	-0.19498837460910756	0.8926328402857551	0.8493247263769874	-0.08056259414193376	1	0.8510687257328519	-0.08625511489839399	1	0.7322471522138142	-0.3240967098064049	0.9263847432034108	1.048640317451975	0.24301885116100252	1
ENSG00000246705	H2AFJ	5.0085448051824475	0.5916633586230544	0.11661426993148166	3.450931794755369	-0.08389159527653578	1	4.072453353895186	0.20904923767202144	0.9370815918956039	2.5292997523184195	-0.633737052517811	0.1602854802479592	3.376694068768594	-0.10747914916837908	1	4.234585709405303	0.23594482777843329	1
ENSG00000175756	AURKAIP1	6.930605654277844	0.5879685549770866	0.11741510419634386	5.190593014409353	0.08034160900771736	1	3.6066946329787735	-0.5342853331277355	0.5796550303472906	3.7449414574733497	-0.5197251762617012	0.3013547311932916	5.340628686255101	0.11336591899110982	1	6.708096076524847	0.4361108435454555	0.8654720646346429
ENSG00000277443	MARCKS	11.588298082244465	0.5866968639335628	0.11772320932985651	8.232307932510041	-0.028124406370779287	1	6.702620248481986	-0.3646141985914091	0.7896054731446935	6.965136888827708	-0.3326025958197478	0.634087323400895	8.162167984731157	-0.039228107712635296	1	10.646500932909364	0.3557540694276633	1
ENSG00000153879	CEBPG	1.0830660340140725	0.5783604828922165	0.12014552871356497	0.8918578340488343	0.26709852246957333	0.7154979667974285	0.40704963844795705	-1.0526008095747539	0.08943556603072282	0.6669892541558025	-0.2966100455893503	0.7576920782434556	0.738216558345992	-0.09967605202692809	1	1.0006109899350906	0.36619968379072493	0.9626189022628528
ENSG00000177917	ARL6IP6	1.0491672536067462	0.5804598835746215	0.12117570174475611	0.8879418830760624	0.328304693573197	0.6152036776823661	0.31898601474527405	-1.3767047119111289	0.011926509129314802	0.36218233693406476	-1.2766703408261366	0.000717671279912976	1.0784727078801284	0.6097085899925164	0.269994222460722	1.4969140409428954	1.0280560028565033	0.2949702023665811
ENSG00000112977	DAP	2.0220622512970086	0.590817113496608	0.12121372440192482	1.488061369653379	0.0473463259074538	1	1.2250628541751016	-0.284220327703552	0.9494167943026699	1.4056977829520139	-0.06292939058282615	1	1.0585746874395356	-0.5199048745003931	0.6381709298111721	1.3288113946338003	-0.13655471943892789	1
ENSG00000229833	PET100	1.8152796908123185	0.5904750985412961	0.1219553750787318	1.094508296889788	-0.343777261380133	0.6159207320040992	1.3033416307997088	-0.002892887255952936	1	0.9813587413295947	-0.5161670555499721	0.3516552971236955	1.4386268778548577	0.16393815690555236	0.9869881280707516	2.257378393293564	0.8226076174894289	0.45456488440253173
ENSG00000266412	NCOA4	1.1610332289509226	0.5723405647342088	0.12298987089983292	0.6989972486398109	-0.3649920736364841	0.6051726110956813	0.7514762555962284	-0.19104623507459514	1	0.8534593682208655	0.023095086908323764	1	0.738216558345992	-0.21978122240971823	1	1.248762515438993	0.5895256791925312	0.7121753476456725
ENSG00000213639	PPP1CB	3.8051381007223672	0.5869675765345055	0.12319563507503906	2.661867673741801	-0.05873286920368059	1	2.5616729650402683	-0.11417890317815371	1	2.479096260070133	-0.18641824509160054	0.9048034155984721	2.252455913875102	-0.32535735110959396	0.8734390541621797	2.793705883898773	0.021776951116275978	1
ENSG00000146278	PNRC1	1.9881634708896823	0.5903233267820615	0.12442428150185768	0.6725645795735996	-1.3628940620996195	2.702842110925874e-05	2.3777178399724415	0.9009758340530254	0.04517952808592989	1.4726357726163954	0.05577632203069993	1	1.181942414171211	-0.31481019569303637	0.9410003007502116	1.8091046698026436	0.34863090149364395	0.9732790738669232
ENSG00000198431	TXNRD1	1.0559470096882115	0.5720105974421177	0.12458959588144554	0.8438874346323768	0.19655626923591513	0.8301623374133756	0.40900660786357224	-1.0109625135137497	0.10862765042065554	0.701653570232	-0.16488176506751973	0.9625250951708012	0.7063797256410436	-0.13626814083029132	1	0.9205621107402833	0.27453632233258063	1
ENSG00000114867	EIF4G1	1.2135763385822784	0.5686546580432866	0.12466891631347414	0.947660135410836	0.14457508616845433	0.9433085420069364	0.592961732931399	-0.6492841946904475	0.48484787694056364	0.7518570624802863	-0.295239461550024	0.7562704034307374	0.809849431932126	-0.14353720876413	1	1.1527038604052242	0.39890384886343044	0.9237433136483815
ENSG00000120686	UFM1	2.461051457571883	0.5838249608443897	0.12505557060612427	1.4998092225716952	-0.3302448016216901	0.6351026273375455	1.4657700922957686	-0.3184999142148113	0.9070300244692984	1.751145622469983	-0.026476675846766606	1	1.7808728294330536	0.003987824545091501	1	2.2013441778571994	0.3165878551612521	0.9995193060904507
ENSG00000164713	BRI3	7.481460835896895	0.5764573267490762	0.1271367287930082	5.558692405849925	0.05147250190993935	1	4.461890267602606	-0.32344662883253816	0.8607333608841525	5.720807473816614	0.10238271766323992	0.9965716190612143	3.519959815940862	-0.703814832083834	0.3017515516254229	4.0264586234988045	-0.449717251770303	1
ENSG00000140264	SERF2	69.78063946848101	0.5718426415706173	0.12864421190329225	43.98591930166205	-0.27799449824048317	0.7154979667974285	56.14545253399947	0.17256685510155467	0.9805542204882517	50.418650072207434	-0.009754492257185277	1	37.63511586133718	-0.48997132241027685	0.6066244900945756	46.19620818332326	-0.14818015757467773	1
ENSG00000067057	PFKP	0.7050946324723852	0.5819264361428876	0.12865303147486004	0.31719202879453606	-0.8837418245658525	0.022509630804436496	0.2622339016924339	-1.0631462454626412	0.10014977346706372	0.38847940430221467	-0.490263497736357	0.43160629679289486	0.7919412135355925	0.7724496013481217	0.11022437077329679	1.8491291094000473	1.997166485269164	0.002089633043360071
ENSG00000104388	RAB2A	2.4135931650016262	0.5815073432484943	0.12870469842048565	1.3568770120655154	-0.4838513412247307	0.3329538601685537	1.3444379885276274	-0.42931189765350136	0.7594874035117382	1.1977118864948282	-0.6729481105705033	0.12680623413434616	2.453425920325089	0.5903802913339973	0.3232656776103034	4.170546606049458	1.324068615940841	0.09251907194556469
ENSG00000113758	DBN1	0.7389934128797114	0.575869150480343	0.12963417596305687	0.41606979085703033	-0.4866022490675177	0.3779931157697917	0.4481459961758758	-0.29362039287758934	0.9467648758123258	0.4470501452585486	-0.33077744369612216	0.6932820020198288	0.6566346745395616	0.34816947713435153	0.7238921015749962	1.0246256536935328	0.982696309782409	0.3337498016057861
ENSG00000089280	FUS	2.7729202373192843	0.5780191901596298	0.1297380042830422	2.192932544752348	0.18189441658906635	0.8800798363104179	1.6595100644416712	-0.3158124174836181	0.9126710775733771	1.2706264823792437	-0.8119679933388748	0.04317197005740536	2.0892921462622414	0.06665812612385102	1	2.8817596510130605	0.537733502523345	0.7566271456896676
ENSG00000086598	TMED2	6.628906508652641	0.5748444996527708	0.12994817506417797	4.040282416157562	-0.33909243862713057	0.6188344446822327	3.722155828500069	-0.4229025147618839	0.7238899225797129	3.7389648512533156	-0.45673361636905696	0.40984716765155765	6.072875838468915	0.3994545839323451	0.6498830851728166	8.893430478543085	0.9235246379426263	0.4518365087546869
ENSG00000170445	HARS	0.6254324985151686	0.5747420551611968	0.13342832654721645	0.27803251906681553	-0.9110623092264872	0.016875102423738703	0.36791025013565354	-0.34350448044344106	0.8933569540326575	0.30002563224571044	-0.735483049494172	0.11787666043534753	0.6327570500108503	0.5759732653955585	0.3419840382530233	1.7450655664467978	2.093521970073478	0.0008331518361633554
ENSG00000165732	DDX21	2.535628774468001	0.5747114610683783	0.13470201766782833	2.104823647864977	0.280658747199364	0.6954357508207749	0.8160562463115293	-1.2982237677622936	0.015406644686733147	1.423627601612116	-0.4647792464550675	0.4023838128545192	1.977863231794922	0.12235422545112618	1	2.76168633222085	0.6064557859444901	0.6825501533571774
ENSG00000228300	C19orf24	1.6339212156331233	0.5765942216738936	0.13523878568404848	1.2717050784077233	0.14677460195721187	0.9365394437902343	0.8806362370268302	-0.48617293825549446	0.700354797437057	1.0829610470701738	-0.16507644712268926	0.9381982101010377	0.9093395341350898	-0.43338501455932066	0.7652929058663512	1.3528260583922425	0.19733587771872318	1
ENSG00000103018	CYB5B	2.133928226641185	0.5740061739716182	0.13638155525001516	1.872803552728233	0.4005588178097541	0.4264387005150028	0.790615643908532	-1.0809105249384807	0.06745168690037202	0.9239833216172676	-0.9107060963918527	0.023495198322865174	1.842556692798891	0.29588859984178395	0.8375845871894849	2.20934906577668	0.5297504998672125	0.7729553892897626
ENSG00000138757	G3BP2	1.6525655448571528	0.5737334973077804	0.13758715371006192	1.1336678066175085	-0.11175166662688413	1	1.1154725669006516	-0.12089199394370323	1	1.0471014097499693	-0.24985804058031547	0.8158126036309111	1.0207684486024093	-0.2665834444220632	0.9977878514541864	1.6650166872519907	0.4896533637073667	0.8126997744866045
ENSG00000211450	C11orf31	7.413663275082243	0.5635190601947047	0.13789710365613178	5.411844244370973	0.0015691716962873414	1	4.853284150725642	-0.18168998528435498	1	4.899621779183932	-0.18329539214515567	0.9065440459846369	4.367615486710115	-0.35394263010792004	0.8263989374907301	5.699480198670275	0.07002032972929051	1
ENSG00000168374	ARF4	4.154295538917827	0.5702661497921369	0.13875696903199417	1.6877748692647536	-1.0722356796242312	0.0012189230617437304	2.4657814636751247	-0.33639060713496316	0.8458690889675832	2.0380227210316186	-0.7031353238292612	0.10349132997759133	5.058076795998684	0.9110423864337358	0.033249202450796156	9.157591779885948	1.7011306869304659	0.01891094145300719
ENSG00000112697	TMEM30A	1.4440880453520966	0.5490520162301291	0.13995729406553548	0.9133955643990807	-0.2950591815642408	0.7154979667974285	0.8317120016364508	-0.40269651738387763	0.8028193629662427	0.9729914926215469	-0.16208683884750524	0.964489374113542	1.1341871651137883	0.11102680442009978	1	1.713046014768875	0.7176539773323687	0.5662298157361989
ENSG00000217555	CKLF	1.315272679804257	0.552021978661113	0.1402000609382173	1.1248569169287714	0.318131706849534	0.6299351119014375	0.5890477941001686	-0.8015653856820809	0.28934729276291643	0.6000512644914209	-0.8423441357731178	0.046440000963727926	1.0764829058360692	0.18392754940026254	0.9566816522578865	1.5529482563792605	0.7134925764337344	0.5772238717519973
ENSG00000184897	H1FX	3.1034333462907147	0.5698254593091265	0.14103203541500792	3.200310932497958	0.7671690239483138	0.019175348285100438	1.5029525111924569	-0.6642715770302496	0.45814870749587266	1.1439224305145215	-1.181016455020429	0.0010704334061710907	2.0037306583676924	-0.19805595139955412	1	2.065261083226027	-0.1373037722778756	1
ENSG00000163605	PPP4R2	1.239000423887773	0.5493606472522665	0.14238259342270232	0.857593263037079	-0.12005860258797688	1	0.7886586744929168	-0.2390002253822383	1	0.714802103916075	-0.4406146340759277	0.5004151112557069	1.0128092404261724	0.17943631735802865	0.9651662577521781	1.2007331879221086	0.4132367096968631	0.9106834222761053
ENSG00000167986	DDB1	1.0152684731994202	0.5524916824063948	0.14253622794668164	0.6529848247097393	-0.25961056972316954	0.7844755907753953	0.6223162741656267	-0.29760349455535734	0.9359320094493577	0.7004582489879932	-0.11509210374962925	1	0.7800024012712369	0.07731504782236842	1	0.8885425590623603	0.26497434183559526	1
ENSG00000120438	TCP1	2.820378529889541	0.5646000447405828	0.14272049739903933	2.0823069297715375	0.025515400023775836	1	1.5205652359329935	-0.49686032907969846	0.6771028848605521	1.2909469435273595	-0.8260134558535703	0.038824819747888845	2.4375075039726153	0.28861979406273797	0.8464762320928524	4.002443959740362	1.0029698398924798	0.29012762848808177
ENSG00000070540	WIPI1	1.2678143872340004	0.5498716982456712	0.14424774968075849	0.553128074904052	-0.9676626019841151	0.007198083288106084	1.0626343926790418	0.22335944492824467	0.886619592192922	1.0602499434340444	0.24791822069012942	0.7263510570738017	0.9909214179415202	0.10369568999575994	1	0.8084936798675532	-0.20900585047647716	1
ENSG00000214194	LINC00998	3.998361149044127	0.5602311325836737	0.144363892141673	2.834169516543771	-0.06100681492204374	1	2.5440602402997317	-0.23129393005132903	0.97107332901577	2.55918278341859	-0.24479959781804927	0.8023726933930245	2.6424571145107207	-0.1682603367244191	1	3.626214227524768	0.316614971038623	0.9968666540237971
ENSG00000145681	HAPLN1	3.018686395272399	0.5923061962524995	0.14439741107337745	1.489040357396572	-0.7115314863842417	0.09269334177586531	3.3933849666767193	0.7870171942479164	0.13982354320633908	0.8175997309006611	-1.6564194433405968	9.068634548489883e-06	2.853376131181004	0.47112548131165455	0.578561785800615	4.97103539799753	1.2572719015861409	0.14808115842101147
[truncated: 829 more rows]

## Sheet: wt post-EMT VICs
EnsemblID	GeneName	Cluster 1 Average	Cluster 1 Log2 Fold Change	Cluster 1 P-Value	Cluster 2 Average	Cluster 2 Log2 Fold Change	Cluster 2 P-Value	Cluster 3 Average	Cluster 3 Log2 Fold Change	Cluster 3 P-Value	Cluster 4 Average	Cluster 4 Log2 Fold Change	Cluster 4 P-Value	Cluster 5 Average	Cluster 5 Log2 Fold Change	Cluster 5 P-Value
[truncated: 1,003 more rows]

[truncated: 1 more sheets: DCHS1 c.6988C>T  post-EMT VICs]
