# Supplementary material for: Human pre-valvular endocardial cells derived from pluripotent stem cells recapitulate cardiac pathophysiological valvulogenesis
Source: Nat Commun. 2019 Apr 26;10:1929. doi: 10.1038/s41467-019-09459-5 (PMC6486645; doi:10.1038/s41467-019-09459-5)
Supplement: Supplementary file 3 — Supplementary Data 2 [file 41467_2019_9459_MOESM3_ESM.xlsx]

## Sheet: Sheet1
supplementary data 2: Primer sequences
GENES			F forward		sequences
			R reverse
Aggrecan			F		TGAGGAGGGCTGGAACAAGTACC
			R		GGAGGTGGTAATTGCAGGGAACA
Cadh11type2			F		CCAACAGCCCGATAAGGTATT
			R		TTGGGAGCATTATCGTTGACA
E-Cadherin			F		TCGACACCCGATTCAAAGTGG
			R		TTCCAGAAACGGAGGCCTGAT
N-Cadherin			F		TCGACACCCGATTCAAAGTGG
			R		TTGCAGCCTATGCCAAAGC
CD31/Pecam-1			F		GAGTCCTGCTGACCCTTCTG
			R		TCAGGTTCTTCCCATTTTGC
Flk1			F		GCATCTCATCTGTTACAGC
			R		CTTCATCAATCTTTACCCC
Msx1			F		GGATCAGACTTCGGAGAGTGACT
			R		GCCTTCCCTTTAACCCTCACA
Nfattc			F		GCATCACAGGGAAGACCGTGTC
			R		GAAGTTCAATGTCGGAGTTTCTGAG
Periostin			F		TGCCCAGCAGTTTTGCCCAT
			R		CGTTGCTCTCCAAACCTCTA
Smad6			F		TCTCCTCGCGACGAGTACAAG
			R		GGAGCAGTGATGAGGGAGTTG
Snail			F		TATGCTGCCTTCCCAGGCTTG
			R		ATGTGCATCTTGAGGGCACCC
Twist			F		GGAGTCCGCAGTCTTACGAG
			R		TCTGGAGGACCTGGTAGAGG
isl1			F		CGCGTGCGGACTGTGCTGAAC
			R		TTGGGCTGCTGCTGCTGGAGT
tbx1			F		CGCAGTGGATGAAGCAAATCGTG
			R		TTTGCGTGGGTCCACATAGACC
galanin			F		GCGACAAGAATGGCCTCAC
			R		CCGGCCTCTTTGAGATGCAA
gata5			F		AATGGCCGGTGATGTATGTCAGGA
			R		AATCAGGGCTTGTTGTTGAAGGGC
gja1			F		TCCCAATCTCTCATGTGCGCTTCT
			R		TGGGCAACCTTGAGTTCTTCCTCT
has2			F		AAGAAAGCTCGCAACACGTAACGC
			R		ATGAGGCTGGGTCAAGCATAGTGT
hey1			F		AGAGTGCGGACGAGAATGGA
			R		GGGAAGATGTAGTTGGGGACA
pitx2			F		GCCGAGGACCCGTCTAAGA
			R		TGCTGGCTGGTAAAGTGAGTC
rspo3:Thsp			F		TCCTTGGAGTCCATGCACGAAGAA
			R		TCCTCGTTCTCCCTTCTGACACTT
shisa2			F		TCCTTTGGATGGCTTCATTTGCCC
			R		ATCTCAAGGGCACTTCGGACTCAA
slc6A4			F		TTCACCTGGCCCTCTGGTTTAAGT
			R		ACTGCTCTTGGAGTGAAGATGCCT
tbx2			F		ACGACATCCTGAAGCTGCCTTACA
			R		GGCAAACGGGTTGTTGTCGATCTT
Scleraxis			F		CGAGAACACCCAGCCCAAAC
			R		ACCTCCCCCAGCAGCGTCT
collagen I			F		ATGGATTCCAGTTCGAGTAGGC
			R		CATCGACAGTGACGCTGTAGG
adora			F		GCAAGCAGCTCAACAAGAAGGTGT
			R		ATGCAGTTGAGGATGTGCAAAGGC
Klf2			F		GCACGCACACAGGTGAGAAG
			R		ACCAGTCACAGTTTGGGAGGG
			F		AGGTCCACGGAAACTGTTGACA
Axin2
			R		ATATCTCACTGTCGTTGGCGCT
