# Supplementary material for: Human pre-valvular endocardial cells derived from pluripotent stem cells recapitulate cardiac pathophysiological valvulogenesis
Source: Nat Commun. 2019 Apr 26;10:1929. doi: 10.1038/s41467-019-09459-5 (PMC6486645; doi:10.1038/s41467-019-09459-5)
Supplement: Supplementary file 6 — Source Data [file 41467_2019_9459_MOESM6_ESM.xlsx]

## Sheet: Sheet1
FIGURE 1a
	Fold increase in gene expression
TBX20	94	78	81	97	83	96	81	105	91
GATA5	31	21	34	22	37	22	39	35	23
MSX1	9	6	8	11	8	10	7	13	9
SMAD6	5	4	3	4	5	7	6	8	4
HEY1	7	8	6	9	7	10	5	7	8
PITX2	22	26	26	20	19	27	28	22	23
ADORA	24	27	21	28	20	18	27	25	25
RSPO	10	9	9	8	7	8	12	13	11
GALANIN	10	6	12	9	8	12	13	14	10
TBX20	35	34	30	29	38	40	35	27	32
NFATc	6	7	8	6	5	5	7	7	6
SLC6a4	8	7	6	7	8	7	6	9	9
FIGURE 2a
		Fold increase in gene expression
MSX1		6.73	4.37	6.16	8.47	9.95
SMAD6		3.06	1.96	3.32	4.13	5.37
SOX9		2.23	2.5	2.81	3	1.75
SLUG		2	1.5	3	2.5	1.8
CADHERIN11		3	2	1.7	1.8	1.5
N-CADHERIN		2.8	1.8	2	2.2	1.7
E-CADHERIN		0.5	0.3	0.5	0.4	0.35
PERIOSTIN		1.8	2	1.9	2.2	2.3
FIGURE 2c
		Fold increase in gene expression
SCLERAXIS		6.73	4.37	6.16	6	7
COL1A1		6	5.7	5.5	5.8	6
FIGURE 5e
cilia size ( mm)	mm)
wt	dachs1c.6988C>T
3.9	2
4	2.5
4	2.2
3.8	2.3
3.7	2.5
4	2.1
4.3	1.9
4	1.9
4.1	2.5
3.8	2.3
4.1	2.6
3.6	2.5
4.05	2
3.9	2.1
3.8	1.8
3.7	1.7
3.9	1.8
4.1	1.9
4.2	2
3.9	2
4	1.9
4.1	1.8
4.3	1.7
4.1	1.8
3.6	1.5
3.7	1.6
3.8	1.9
4	2
4.4	1.6
3.7	1.5
3.7	1.6
3.9	1.5
3.7	1.7
4	1.8
3.8	2
4.1	1.7
3.6	2
3.8	1.9
4	1.8
3.7	1.9
3.4	1.5
3.8	1.3
3.8	1.3
3.8	1.9
4	1.5
3.6	2.1
3.5	2
